# Supplementary material for: Improved Mass Spectrometry–Based Methods Reveal Abundant Propionylation and Tissue-Specific Histone Propionylation Profiles
Source: Mol Cell Proteomics. 2024 Jun 11;23(7):100799. doi: 10.1016/j.mcpro.2024.100799 (PMC11277384; doi:10.1016/j.mcpro.2024.100799)
Supplement: Table S2 [file mmc2.xlsx]

## Sheet: Legend
Table S2. List of ambiguos modified peptides identified in the various experiments
Abbreviations	ac --> acetyl-
	me1/me2/me3 --> mono/di/tri-methyl-
	pr --> propionyl-
	bu --> butyryl-
	fo --> formyl-
	cr --> crotonyl-
	ma --> malonyl-
	hi --> hydroxyisobutyryl-
	su --> succinyl-
	gl --> glutaryl-
	la --> lactoyl-
Legend	Numbers in yellow represent in how many replicates that specific modified peptide has been identified in the given condition

## Sheet: spleen_PRO-PIC
Raw file	Scan number	Modified sequence	Localization probabilities	Proteins	Charge	m/z	spleen_PROPIC	Score	Class	Modified site(s)	Quantified
HF240124_RN_spleen_PRO_PIC_2	9784	_AK(ac)AK(pr)TR_	AK(0.971)AK(0.971)TR	C0HKE9;C0HKE8;C0HKE7;C0HKE6;C0HKE5;C0HKE4;C0HKE3;C0HKE2;C0HKE1;Q8CGP7;Q8CGP5;Q8CGP6	2	446.256	2	76.035	Canonical	H2AK13ac
HF240124_RN_spleen_PRO_PIC_2	9388	_AK(pr)AK(ac)SR_	AK(0.998)AK(0.998)SR	P27661;Q64522;Q8BFU2;Q8R1M2	2	439.248	2	57.281	Canonical	H2AisoK15ac
HF240124_RN_spleen_PRO_PIC_3	9694	_AK(pr)AK(ac)TR_	AK(1)AK(1)TR	C0HKE9;C0HKE8;C0HKE7;C0HKE6;C0HKE5;C0HKE4;C0HKE3;C0HKE2;C0HKE1;Q8CGP7;Q8CGP5;Q8CGP6	2	446.256	2	79.146	Canonical	H2AK15ac
HF240124_RN_spleen_PRO_PIC_3	16449	_EIAQDFK(2m)TDLR_	EIAQDFK(1)TDLR	P84228;P68433;P84244;P02301	2	741.883	3	148.32	Canonical	H3K79me2
HF240124_RN_spleen_PRO_PIC_3	23568	_EIAQDFK(ac)TDLR_	EIAQDFK(1)TDLR	P84228;P68433;P84244;P02301	2	748.873	2	121.83	Canonical	H3K79ac
HF240124_RN_spleen_PRO_PIC_2	23284	_EIAQDFK(fo)TDLR_	EIAQDFK(1)TDLR	P84228;P68433;P84244;P02301	2	741.865	1	125.48	Other acylations	H3K79fo
HF240124_RN_spleen_PRO_PIC_3	22025	_EIAQDFK(la)TDLR_	EIAQDFK(1)TDLR	P84228;P68433;P84244;P02301	2	763.878	2	112.75	Other acylations	H3K79la
HF240124_RN_spleen_PRO_PIC_2	26191	_EIAQDFK(pm)TDLR_	EIAQDFK(1)TDLR	P84228;P68433;P84244;P02301	2	762.888	3	190.24	Canonical	H3K79me1
HF240124_RN_spleen_PRO_PIC_3	6382	_GK(ac)QGGK(pr)AR_	GK(1)QGGK(1)AR	C0HKE9;C0HKE8;C0HKE7;C0HKE6;C0HKE5;C0HKE4;C0HKE3;C0HKE2;C0HKE1;Q8CGP7;Q64522;Q8BFU2;Q8CGP5;Q8CGP6	2	509.775	3	127.84	Canonical	H2AK5ac
HF240124_RN_spleen_PRO_PIC_3	9102	_GK(cr)QGGK(pr)AR_	GK(1)QGGK(1)AR	C0HKE9;C0HKE8;C0HKE7;C0HKE6;C0HKE5;C0HKE4;C0HKE3;C0HKE2;C0HKE1;Q8CGP7;Q64522;Q8BFU2;Q8CGP5;Q8CGP6	2	522.783	2	94.407	Other acylations	H2AK5cr
HF240124_RN_spleen_PRO_PIC_2	6550	_GK(pr)QGGK(ac)AR_	GK(1)QGGK(1)AR	C0HKE9;C0HKE8;C0HKE7;C0HKE6;C0HKE5;C0HKE4;C0HKE3;C0HKE2;C0HKE1;Q8CGP7;Q64522;Q8BFU2;Q8CGP5;Q8CGP6	2	509.775	3	127.84	Canonical	H2AK9ac
HF240124_RN_spleen_PRO_PIC_3	6771	_GK(pr)QGGK(la)AR_	GK(0.999)QGGK(0.999)AR	C0HKE9;C0HKE8;C0HKE7;C0HKE6;C0HKE5;C0HKE4;C0HKE3;C0HKE2;C0HKE1;Q8CGP7;Q8CGP5;Q64522;Q8BFU2;Q8CGP6	2	524.78	1	67.032	Other acylations	H2AK9la
HF240124_RN_spleen_PRO_PIC_2	9588	_K(2m)QLATK(pr)AAR_	K(1)QLATK(1)AAR	P84228;P68433;P84244	2	595.356	3	107.69	Canonical	H3K18me2
HF240124_RN_spleen_PRO_PIC_1	1910	_K(2m)SAPATGGVK(2m)K(pr)PHR_	K(1)SAPATGGVK(0.983)K(0.983)PHR	P84228;P68433	2	832.983	3	169.98	Canonical	H3K27me2K36me2
HF240124_RN_spleen_PRO_PIC_3	4312	_K(2m)SAPATGGVK(ac)K(ac)PHR_	K(1)SAPATGGVK(1)K(1)PHR	P84228;P68433	2	832.965	1	85.288	Canonical	H3K27me2K36acK37ac
HF240124_RN_spleen_PRO_PIC_3	4504	_K(2m)SAPATGGVK(ac)K(pr)PHR_	K(1)SAPATGGVK(0.975)K(0.975)PHR	P84228;P68433	3	560.318	3	121.99	Canonical	H3K27me2K36ac
HF240124_RN_spleen_PRO_PIC_1	5635	_K(2m)SAPATGGVK(cr)K(pr)PHR_	K(1)SAPATGGVK(0.828)K(0.828)PHR	P84228;P68433	3	568.99	1	77.192	Other acylations	H3K27me2K36cr
HF240124_RN_spleen_PRO_PIC_2	4269	_K(2m)SAPATGGVK(fo)K(pr)PHR_	K(1)SAPATGGVK(0.974)K(0.974)PHR	P84228;P68433	3	555.646	2	114.64	Other acylations	H3K27me2K36fo
HF240124_RN_spleen_PRO_PIC_3	4881	_K(2m)SAPATGGVK(gl)K(pr)PHR_	K(1)SAPATGGVK(0.8)K(0.8)PHR	P84228;P68433	3	584.325	1	73.156	Other acylations	H3K27me2K36gl
HF240124_RN_spleen_PRO_PIC_3	5638	_K(2m)SAPATGGVK(hi)K(pr)PHR_	K(0.998)SAPATGGVK(0.887)K(0.888)PHR	P84228;P68433	3	574.993	1	57.136	Other acylations	H3K27me2K36hi
HF240124_RN_spleen_PRO_PIC_3	6735	_K(2m)SAPATGGVK(la)K(la)PHR_	K(1)SAPATGGVK(1)K(1)PHR	P84228;P68433	2	862.976	3	104.59	Other acylations	H3K27me2K36laK37la
HF240124_RN_spleen_PRO_PIC_3	4625	_K(2m)SAPATGGVK(la)K(pr)PHR_	K(0.982)SAPATGGVK(0.818)K(0.834)PHR	P84228;P68433	3	570.321	2	58.723	Other acylations	H3K27me2K36la
HF240124_RN_spleen_PRO_PIC_2	4085	_K(2m)SAPATGGVK(pm)K(pm)PHR_	K(1)SAPATGGVK(1)K(1)PHR	P84228;P68433	2	860.996	3	96.946	Canonical	H3K27me2K36me1K37me1
HF240124_RN_spleen_PRO_PIC_1	5703	_K(2m)SAPATGGVK(pm)K(pr)PHR_	K(1)SAPATGGVK(0.995)K(0.995)PHR	P84228;P68433	2	853.989	3	196.11	Canonical	H3K27me2K36me1
HF240124_RN_spleen_PRO_PIC_1	4031	_K(2m)SAPATGGVK(pr)K(ac)PHR_	K(1)SAPATGGVK(0.978)K(0.978)PHR	P84228;P68433	3	560.318	3	138.73	Canonical	H3K27me2K37ac
HF240124_RN_spleen_PRO_PIC_2	4055	_K(2m)SAPATGGVK(pr)K(fo)PHR_	K(1)SAPATGGVK(0.898)K(0.898)PHR	P84228;P68433	3	555.646	2	109.55	Other acylations	H3K27me2K37fo
HF240124_RN_spleen_PRO_PIC_1	6155	_K(2m)SAPATGGVK(pr)K(gl)PHR_	K(0.99)SAPATGGVK(0.83)K(0.834)PHR	P84228;P68433	3	584.325	1	40.941	Other acylations	H3K27me2K37gl
HF240124_RN_spleen_PRO_PIC_3	4923	_K(2m)SAPATGGVK(pr)K(pr)PHR_	K(1)SAPATGGVK(1)K(1)PHR	P84228;P68433	2	846.981	3	182.23	Canonical	H3K27me2
HF240124_RN_spleen_PRO_PIC_1	1752	_K(2m)SAPSTGGVK(2m)K(pr)PHR_	K(1)SAPSTGGVK(0.895)K(0.895)PHR	P84244;P02301	4	420.994	3	137.84	Canonical	H3.3K27me2K36me2
HF240124_RN_spleen_PRO_PIC_1	6310	_K(2m)SAPSTGGVK(2m)K(su)PHR_	K(1)SAPSTGGVK(0.868)K(0.868)PHR	P84244;P02301	2	862.976	1	40.715	Other acylations	H3.3K27me2K36me2K37su
HF240124_RN_spleen_PRO_PIC_2	1929	_K(2m)SAPSTGGVK(3m)K(pr)PHR_	K(0.973)SAPSTGGVK(0.804)K(0.826)PHR	P84244;P02301	4	424.498	2	72.681	Canonical	H3.3K27me2K36me3
HF240124_RN_spleen_PRO_PIC_3	7017	_K(2m)SAPSTGGVK(la)K(la)PHR_	K(1)SAPSTGGVK(1)K(1)PHR	P84244;P02301	2	870.973	1	56.404	Other acylations	H3.3K27me2K36laK37la
HF240124_RN_spleen_PRO_PIC_3	3616	_K(2m)SAPSTGGVK(pm)K(pm)PHR_	K(0.999)SAPSTGGVK(1)K(1)PHR	P84244;P02301	3	579.665	1	45.014	Canonical	H3.3K27me2K36me1K37me1
HF240124_RN_spleen_PRO_PIC_2	5783	_K(2m)SAPSTGGVK(pm)K(pr)PHR_	K(1)SAPSTGGVK(0.997)K(0.997)PHR	P84244;P02301	2	861.986	3	173.76	Canonical	H3.3K27me2K36me1
HF240124_RN_spleen_PRO_PIC_1	4469	_K(2m)SAPSTGGVK(pr)K(pr)PHR_	K(1)SAPSTGGVK(1)K(1)PHR	P84244;P02301	2	854.978	3	125.89	Canonical	H3.3K27me2
HF240124_RN_spleen_PRO_PIC_1	1853	_K(2m)STGGK(ac)APR_	K(1)STGGK(1)APR	P84228;P68433;P84244;P02301	2	545.804	3	136.57	Canonical	H3K9me2K14ac
HF240124_RN_spleen_PRO_PIC_2	3186	_K(2m)STGGK(cr)APR_	K(0.805)STGGK(0.805)APR	P84228;P68433;P84244;P02301	2	558.812	1	69.628	Other acylations	H3K9me2K14cr
HF240124_RN_spleen_PRO_PIC_1	3524	_K(2m)STGGK(pm)APR_	K(0.946)STGGK(0.946)APR	P84228;P68433;P84244;P02301	2	559.819	2	80.438	Canonical	H3K9me2K14me1
HF240124_RN_spleen_PRO_PIC_1	2501	_K(2m)STGGK(pr)APR_	K(1)STGGK(1)APR	P84228;P68433;P84244;P02301	2	552.812	3	128.86	Canonical	H3K9me2
HF240124_RN_spleen_PRO_PIC_2	2092	_K(3m)SAPATGGVK(2m)K(pr)PHR_	K(1)SAPATGGVK(0.96)K(0.96)PHR	P84228;P68433	3	560.33	3	97.45	Canonical	H3K27me3K36me2
HF240124_RN_spleen_PRO_PIC_1	4117	_K(3m)SAPATGGVK(ac)K(pr)PHR_	K(1)SAPATGGVK(0.968)K(0.968)PHR	P84228;P68433	3	564.99	3	131.96	Canonical	H3K27me3K36ac
HF240124_RN_spleen_PRO_PIC_1	6287	_K(3m)SAPATGGVK(cr)K(pr)PHR_	K(0.999)SAPATGGVK(0.862)K(0.863)PHR	P84228;P68433	3	573.662	2	58.831	Other acylations	H3K27me3K36cr
HF240124_RN_spleen_PRO_PIC_1	3950	_K(3m)SAPATGGVK(fo)K(pr)PHR_	K(0.998)SAPATGGVK(0.807)K(0.806)PHR	P84228;P68433	3	560.318	1	49.188	Other acylations	H3K27me3K36fo
HF240124_RN_spleen_PRO_PIC_2	4052	_K(3m)SAPATGGVK(pm)K(pm)PHR_	K(0.999)SAPATGGVK(1)K(1)PHR	P84228;P68433	4	434.506	1	43.813	Canonical	H3K27me3K36me1K37me1
HF240124_RN_spleen_PRO_PIC_3	5841	_K(3m)SAPATGGVK(pm)K(pr)PHR_	K(1)SAPATGGVK(0.999)K(0.999)PHR	P84228;P68433	2	860.996	3	163.51	Canonical	H3K27me3K36me1
HF240124_RN_spleen_PRO_PIC_1	3978	_K(3m)SAPATGGVK(pr)K(ac)PHR_	K(1)SAPATGGVK(0.83)K(0.83)PHR	P84228;P68433	3	564.99	1	67.846	Canonical	H3K27me3K37ac
HF240124_RN_spleen_PRO_PIC_2	5278	_K(3m)SAPATGGVK(pr)K(pr)PHR_	K(1)SAPATGGVK(1)K(1)PHR	P84228;P68433	3	569.662	3	151.56	Canonical	H3K27me3
HF240124_RN_spleen_PRO_PIC_3	1957	_K(3m)SAPSTGGVK(2m)K(pr)PHR_	K(0.999)SAPSTGGVK(0.974)K(0.975)PHR	P84244;P02301	3	565.662	2	74.769	Canonical	H3.3K27me3K36me2
HF240124_RN_spleen_PRO_PIC_3	1962	_K(3m)SAPSTGGVK(3m)K(pr)PHR_	K(0.999)SAPSTGGVK(0.836)K(0.835)PHR	P84244;P02301	3	570.333	1	50.088	Canonical	H3.3K27me3K36me3
HF240124_RN_spleen_PRO_PIC_1	5385	_K(3m)SAPSTGGVK(pm)K(pr)PHR_	K(1)SAPSTGGVK(0.971)K(0.971)PHR	P84244;P02301	3	579.665	3	148.7	Canonical	H3.3K27me3K36me1
HF240124_RN_spleen_PRO_PIC_3	4709	_K(3m)SAPSTGGVK(pr)K(pr)PHR_	K(1)SAPSTGGVK(1)K(1)PHR	P84244;P02301	2	861.986	3	133.32	Canonical	H3.3K27me3
HF240124_RN_spleen_PRO_PIC_3	2163	_K(3m)STGGK(ac)APR_	K(1)STGGK(1)APR	P84228;P68433;P84244;P02301	2	552.812	3	125.57	Canonical	H3K9me3K14ac
HF240124_RN_spleen_PRO_PIC_1	3745	_K(3m)STGGK(pm)APR_	K(0.971)STGGK(0.971)APR	P84228;P68433;P84244;P02301	2	566.827	2	59.35	Canonical	H3K9me3K14me1
HF240124_RN_spleen_PRO_PIC_1	2561	_K(3m)STGGK(pr)APR_	K(1)STGGK(1)APR	P84228;P68433;P84244;P02301	2	559.819	3	125.82	Canonical	H3K9me3
HF240124_RN_spleen_PRO_PIC_3	16526	_K(ac)QLATK(ac)AAR_	K(1)QLATK(1)AAR	P84228;P68433;P84244	2	595.338	3	157.68	Canonical	H3K18acK23ac
HF240124_RN_spleen_PRO_PIC_3	14421	_K(ac)QLATK(cr)AAR_	K(0.977)QLATK(0.977)AAR	P84228;P68433;P84244	2	608.346	1	40.268	Other acylations	H3K18acK23cr
HF240124_RN_spleen_PRO_PIC_1	17012	_K(ac)QLATK(pr)AAR_	K(1)QLATK(1)AAR	P84228;P68433;P84244	2	602.346	1	161.02	Canonical	H3K18ac
HF240124_RN_spleen_PRO_PIC_3	5428	_K(ac)SAPATGGVK(2m)K(pr)PHR_	K(1)SAPATGGVK(0.99)K(0.99)PHR	P84228;P68433	2	839.973	3	160.15	Canonical	H3K27acK36me2
HF240124_RN_spleen_PRO_PIC_2	9348	_K(ac)SAPATGGVK(pr)K(pr)PHR_	K(1)SAPATGGVK(1)K(1)PHR	P84228;P68433	2	853.97	3	183.33	Canonical	H3K27ac
HF240124_RN_spleen_PRO_PIC_3	9033	_K(ac)SAPSTGGVK(pr)K(pr)PHR_	K(1)SAPSTGGVK(1)K(1)PHR	P84244;P02301	2	861.968	3	186.87	Canonical	H3.3K27ac
HF240124_RN_spleen_PRO_PIC_1	7174	_K(ac)STGGK(ac)APR_	K(1)STGGK(1)APR	P84228;P68433;P84244;P02301	2	552.793	3	136.75	Canonical	H3K9acK14ac
HF240124_RN_spleen_PRO_PIC_2	8662	_K(ac)STGGK(pr)APR_	K(1)STGGK(1)APR	P84228;P68433;P84244;P02301	2	559.801	3	140.09	Canonical	H3K9ac
HF240124_RN_spleen_PRO_PIC_2	29017	_K(cr)ASGPPVSELITK(pr)AVAASK(pr)ER_	K(0.839)ASGPPVSELITK(0.84)AVAASK(0.999)ER	P15864;P43277	3	813.448	1	42.904	Other acylations	H1.2K33cr
HF240124_RN_spleen_PRO_PIC_2	9746	_K(cr)GNYSER_	K(1)GNYSER	C0HKE9;C0HKE8;C0HKE7;C0HKE6;C0HKE5;C0HKE4;C0HKE3;C0HKE2;C0HKE1;Q8CGP7;Q8BFU2;Q8CGP5;Q8CGP6	2	520.743	1	91.9	Other acylations	H2AisoK36cr
HF240124_RN_spleen_PRO_PIC_2	19569	_K(cr)LPFQR_	K(1)LPFQR	P84228;P68433;P84244;P02301	2	488.274	3	77.906	Other acylations	H3K64cr
HF240124_RN_spleen_PRO_PIC_1	13964	_K(cr)QLATK(ac)AAR_	K(1)QLATK(1)AAR	P84228;P68433;P84244	2	608.346	3	105.78	Other acylations	H3K18crK23ac
HF240124_RN_spleen_PRO_PIC_1	15315	_K(cr)QLATK(pr)AAR_	K(1)QLATK(1)AAR	P84228;P68433;P84244	2	615.354	3	146.27	Other acylations	H3K18cr
HF240124_RN_spleen_PRO_PIC_3	7644	_K(cr)SAPATGGVK(2m)K(pr)PHR_	K(1)SAPATGGVK(0.872)K(0.872)PHR	P84228;P68433	3	568.99	2	67.964	Other acylations	H3K27crK36me2
HF240124_RN_spleen_PRO_PIC_3	7555	_K(cr)SAPATGGVK(3m)K(pr)PHR_	K(0.992)SAPATGGVK(0.867)K(0.87)PHR	P84228;P68433	3	573.662	1	41.092	Other acylations	H3K27crK36me3
HF240124_RN_spleen_PRO_PIC_3	11067	_K(cr)SAPATGGVK(ac)K(pr)PHR_	K(0.979)SAPATGGVK(0.844)K(0.833)PHR	P84228;P68433	2	859.97	1	65.842	Other acylations	H3K27crK36ac
HF240124_RN_spleen_PRO_PIC_2	11924	_K(cr)SAPATGGVK(cr)K(cr)PHR_	K(1)SAPATGGVK(1)K(1)PHR	P84228;P68433	2	878.978	2	43.628	Other acylations	H3K27crK36crK37cr
HF240124_RN_spleen_PRO_PIC_2	10819	_K(cr)SAPATGGVK(pm)K(ac)PHR_	K(1)SAPATGGVK(0.971)K(0.971)PHR	P84228;P68433	3	578.321	2	94.09	Other acylations	H3K27crK36me1K37ac
HF240124_RN_spleen_PRO_PIC_3	10744	_K(cr)SAPATGGVK(pr)K(pr)PHR_	K(1)SAPATGGVK(1)K(1)PHR	P84228;P68433	2	866.978	3	158.42	Other acylations	H3K27cr
HF240124_RN_spleen_PRO_PIC_1	8923	_K(cr)STGGK(ac)APR_	K(1)STGGK(1)APR	P84228;P68433;P84244;P02301	2	565.801	3	75.738	Other acylations	H3K9crK14ac
HF240124_RN_spleen_PRO_PIC_2	10491	_K(cr)STGGK(pr)APR_	K(1)STGGK(1)APR	P84228;P68433;P84244;P02301	2	572.809	3	84.916	Other acylations	H3K9cr
HF240124_RN_spleen_PRO_PIC_3	18792	_K(fo)LPFQR_	K(1)LPFQR	P84228;P68433;P84244;P02301	2	468.259	2	77.906	Other acylations	H3K64fo
HF240124_RN_spleen_PRO_PIC_2	17360	_K(fo)QLATK(pr)AAR_	K(1)QLATK(1)AAR	P84228;P68433;P84244	2	595.338	2	126.52	Other acylations	H3K18fo
HF240124_RN_spleen_PRO_PIC_3	21196	_K(gl)LPFQR_	K(1)LPFQR	P84228;P68433;P84244;P02301	2	511.277	2	86.344	Other acylations	H3K64gl
HF240124_RN_spleen_PRO_PIC_3	11452	_K(gl)SAPATGGVK(pr)K(pr)PHR_	K(1)SAPATGGVK(1)K(1)PHR	P84228;P68433	3	593.656	2	80.522	Other acylations	H3K27gl
HF240124_RN_spleen_PRO_PIC_3	18734	_K(hi)QLATK(pr)AAR_	K(1)QLATK(1)AAR	P84228;P68433;P84244	2	624.359	2	84.476	Other acylations	H3K18hi
HF240124_RN_spleen_PRO_PIC_2	18773	_K(la)LPFQR_	K(1)LPFQR	P84228;P68433;P84244;P02301	2	490.272	2	94.669	Other acylations	H3K64la
HF240124_RN_spleen_PRO_PIC_3	7412	_K(la)SAPATGGVK(3m)K(pr)PHR_	K(0.998)SAPATGGVK(0.848)K(0.849)PHR	P84228;P68433	3	574.993	1	45.115	Other acylations	H3K27laK36me3
HF240124_RN_spleen_PRO_PIC_1	7604	_K(la)STGGK(ac)APR_	K(0.993)STGGK(0.993)APR	P84228;P68433;P84244;P02301	2	567.799	1	40.352	Other acylations	H3K9laK14ac
HF240124_RN_spleen_PRO_PIC_3	21594	_K(pm)LPFQR_	K(1)LPFQR	P84228;P68433;P84244;P02301	2	489.282	2	78.166	Canonical	H3K64me1
HF240124_RN_spleen_PRO_PIC_3	21796	_K(pm)QLATK(pm)AAR_	K(1)QLATK(1)AAR	P84228;P68433;P84244	2	623.369	3	105.57	Canonical	H3K18me1K23me1
HF240124_RN_spleen_PRO_PIC_1	19854	_K(pm)QLATK(pr)AAR_	K(1)QLATK(1)AAR	P84228;P68433;P84244	2	616.361	3	170.66	Canonical	H3K18me1
HF240124_RN_spleen_PRO_PIC_3	7296	_K(pm)SAPATGGVK(2m)K(pr)PHR_	K(1)SAPATGGVK(0.986)K(0.986)PHR	P84228;P68433	2	853.989	3	168.3	Canonical	H3K27me1K36me2
HF240124_RN_spleen_PRO_PIC_3	7183	_K(pm)SAPATGGVK(3m)K(fo)PHR_	K(1)SAPATGGVK(0.915)K(0.915)PHR	P84228;P68433	3	564.99	1	96.591	Other acylations	H3K27me1K36me3K37fo
HF240124_RN_spleen_PRO_PIC_2	7151	_K(pm)SAPATGGVK(3m)K(pr)PHR_	K(1)SAPATGGVK(0.926)K(0.926)PHR	P84228;P68433	2	860.996	1	90.685	Canonical	H3K27me1K36me3
HF240124_RN_spleen_PRO_PIC_3	10848	_K(pm)SAPATGGVK(fo)K(pr)PHR_	K(1)SAPATGGVK(0.893)K(0.893)PHR	P84228;P68433	2	853.97	1	99.283	Other acylations	H3K27me1K36fo
HF240124_RN_spleen_PRO_PIC_3	9335	_K(pm)SAPATGGVK(pm)K(pm)PHR_	K(1)SAPATGGVK(1)K(1)PHR	P84228;P68433	3	588.337	2	52.265	Canonical	H3K27me1K36me1K37me1
HF240124_RN_spleen_PRO_PIC_2	12931	_K(pm)SAPATGGVK(pm)K(pr)PHR_	K(1)SAPATGGVK(0.946)K(0.946)PHR	P84228;P68433	2	874.994	3	172.8	Canonical	H3K27me1K36me1
HF240124_RN_spleen_PRO_PIC_2	12056	_K(pm)SAPATGGVK(pr)K(pr)PHR_	K(1)SAPATGGVK(1)K(1)PHR	P84228;P68433	2	867.986	3	175.15	Canonical	H3K27me1
HF240124_RN_spleen_PRO_PIC_1	6667	_K(pm)SAPSTGGVK(2m)K(pr)PHR_	K(1)SAPSTGGVK(0.925)K(0.925)PHR	P84244;P02301	3	574.993	3	120.14	Canonical	H3.3K27me1K36me2
HF240124_RN_spleen_PRO_PIC_2	6907	_K(pm)SAPSTGGVK(3m)K(pr)PHR_	K(1)SAPSTGGVK(0.878)K(0.878)PHR	P84244;P02301	2	868.994	1	72.2	Canonical	H3.3K27me1K36me3
HF240124_RN_spleen_PRO_PIC_3	8967	_K(pm)SAPSTGGVK(pm)K(pm)PHR_	K(1)SAPSTGGVK(1)K(1)PHR	P84244;P02301	2	889.999	1	53.237	Canonical	H3.3K27me1K36me1K37me1
HF240124_RN_spleen_PRO_PIC_3	12568	_K(pm)SAPSTGGVK(pm)K(pr)PHR_	K(1)SAPSTGGVK(0.933)K(0.933)PHR	P84244;P02301	2	882.991	3	175.86	Canonical	H3.3K27me1K36me1
HF240124_RN_spleen_PRO_PIC_3	7094	_K(pm)SAPSTGGVK(pr)K(3m)PHR_	K(1)SAPSTGGVK(0.849)K(0.849)PHR	P84244;P02301	3	579.665	1	67.115	Canonical	H3.3K27me1K37me3
HF240124_RN_spleen_PRO_PIC_1	11039	_K(pm)SAPSTGGVK(pr)K(pr)PHR_	K(1)SAPSTGGVK(1)K(1)PHR	P84244;P02301	2	875.984	3	135.99	Canonical	H3.3K27me1
HF240124_RN_spleen_PRO_PIC_2	10962	_K(pm)STGGK(ac)APR_	K(1)STGGK(1)APR	P84228;P68433;P84244;P02301	2	566.809	3	129.47	Canonical	H3K9me1K14ac
HF240124_RN_spleen_PRO_PIC_3	4657	_K(pm)STGGK(pm)APR_	K(1)STGGK(1)APR	P84228;P68433;P84244;P02301	2	580.825	3	66.682	Canonical	H3K9me1K14me1
HF240124_RN_spleen_PRO_PIC_1	11579	_K(pm)STGGK(pr)APR_	K(1)STGGK(1)APR	P84228;P68433;P84244;P02301	2	573.817	3	120.46	Canonical	H3K9me1
HF240124_RN_spleen_PRO_PIC_3	18055	_K(pr)QLATK(ac)AAR_	K(1)QLATK(1)AAR	P84228;P68433;P84244	2	602.346	3	155.1	Canonical	H3K23ac
HF240124_RN_spleen_PRO_PIC_3	17483	_K(pr)QLATK(fo)AAR_	K(1)QLATK(1)AAR	P84228;P68433;P84244	2	595.338	3	98.629	Other acylations	H3K23fo
HF240124_RN_spleen_PRO_PIC_2	18837	_K(pr)QLATK(gl)AAR_	K(0.962)QLATK(0.962)AAR	P84228;P68433;P84244	2	638.356	2	87.696	Other acylations	H3K23gl
HF240124_RN_spleen_PRO_PIC_2	14950	_K(pr)QLATK(la)AAR_	K(0.996)QLATK(0.996)AAR	P84228;P68433;P84244	2	617.351	2	73.931	Other acylations	H3K23la
HF240124_RN_spleen_PRO_PIC_3	20378	_K(pr)QLATK(pm)AAR_	K(1)QLATK(1)AAR	P84228;P68433;P84244	2	616.361	3	176.4	Canonical	H3K23me1
HF240124_RN_spleen_PRO_PIC_3	6231	_K(pr)SAPATGGVK(2m)K(pr)PHR_	K(1)SAPATGGVK(0.984)K(0.984)PHR	P84228;P68433	2	846.981	3	151.98	Canonical	H3K36me2
HF240124_RN_spleen_PRO_PIC_3	6147	_K(pr)SAPATGGVK(3m)K(pr)PHR_	K(1)SAPATGGVK(0.879)K(0.879)PHR	P84228;P68433	3	569.662	2	100.22	Canonical	H3K36me3
HF240124_RN_spleen_PRO_PIC_3	9632	_K(pr)SAPATGGVK(ac)K(pr)PHR_	K(1)SAPATGGVK(0.922)K(0.922)PHR	P84228;P68433	2	853.97	3	143.79	Canonical	H3K36ac
HF240124_RN_spleen_PRO_PIC_3	13779	_K(pr)SAPATGGVK(la)K(la)PHR_	K(1)SAPATGGVK(1)K(1)PHR	P84228;P68433	2	876.973	3	113.63	Other acylations	H3K36laK37la
HF240124_RN_spleen_PRO_PIC_3	10772	_K(pr)SAPATGGVK(pm)K(pm)PHR_	K(1)SAPATGGVK(1)K(1)PHR	P84228;P68433	2	874.994	3	83.397	Canonical	H3K36me1K37me1
HF240124_RN_spleen_PRO_PIC_2	11407	_K(pr)SAPATGGVK(pm)K(pr)PHR_	K(1)SAPATGGVK(0.917)K(0.917)PHR	P84228;P68433	2	867.986	3	180.97	Canonical	H3K36me1
HF240124_RN_spleen_PRO_PIC_2	9575	_K(pr)SAPATGGVK(pr)K(ac)PHR_	K(1)SAPATGGVK(0.909)K(0.909)PHR	P84228;P68433	3	569.649	1	94.551	Canonical	H3K37ac
HF240124_RN_spleen_PRO_PIC_1	6693	_K(pr)SAPSTGGVK(2m)K(pr)PHR_	K(0.987)SAPSTGGVK(0.769)K(0.782)PHR	P84244;P02301	3	570.321	1	41.577	Canonical	H3.3K36me2
HF240124_RN_spleen_PRO_PIC_3	9879	_K(pr)SAPSTGGVK(pm)K(ac)PHR_	K(1)SAPSTGGVK(0.923)K(0.923)PHR	P84244;P02301	3	579.653	2	117.92	Canonical	H3.3K36me1K37ac
HF240124_RN_spleen_PRO_PIC_2	7717	_K(pr)SAPSTGGVK(pm)K(pm)PHR_	K(0.982)SAPSTGGVK(1)K(0.983)PHR	P84244;P02301	2	882.991	2	59.542	Canonical	H3.3K36me1K37me1
HF240124_RN_spleen_PRO_PIC_3	11008	_K(pr)SAPSTGGVK(pm)K(pr)PHR_	K(1)SAPSTGGVK(0.913)K(0.913)PHR	P84244;P02301	2	875.984	3	160.18	Canonical	H3.3K36me1
HF240124_RN_spleen_PRO_PIC_1	2846	_K(pr)STGGK(3m)APR_	K(0.879)STGGK(0.879)APR	P84228;P68433;P84244;P02301	2	559.819	1	100.45	Canonical	H3K14me3
HF240124_RN_spleen_PRO_PIC_2	8766	_K(pr)STGGK(ac)APR_	K(1)STGGK(1)APR	P84228;P68433;P84244;P02301	2	559.801	3	131.06	Canonical	H3K14ac
HF240124_RN_spleen_PRO_PIC_1	10401	_K(pr)STGGK(gl)APR_	K(0.984)STGGK(0.984)APR	P84228;P68433;P84244;P02301	2	595.812	2	67.169	Other acylations	H3K14gl
HF240124_RN_spleen_PRO_PIC_3	11506	_K(pr)STGGK(pm)APR_	K(1)STGGK(1)APR	P84228;P68433;P84244;P02301	2	573.817	2	75.738	Canonical	H3K14me1
HF240124_RN_spleen_PRO_PIC_2	7416	_LAHYNK(fo)R_	LAHYNK(1)R	P10854;P70696;Q64475;Q64478;Q64524;Q64525;Q6ZWY9;Q8CGP0;Q8CGP1;Q8CGP2;Q8CGP2-2;Q9D2U9	2	524.77	2	61.123	Other acylations	H2BK85fo
HF240124_RN_spleen_PRO_PIC_2	20483	_LAHYNK(gl)R_	LAHYNK(1)R	P10853;P10854;Q64525;P70696;Q64475;Q64478;Q64524;Q6ZWY9;Q8CGP0;Q8CGP1;Q8CGP2;Q8CGP2-2;Q9D2U9	2	567.788	2	55.395	Other acylations	H2BK85gl
HF240124_RN_spleen_PRO_PIC_3	8036	_LAHYNK(la)R_	LAHYNK(1)R	P10854;P70696;Q64475;Q64478;Q64524;Q64525;Q6ZWY9;Q8CGP0;Q8CGP1;Q8CGP2;Q8CGP2-2;Q9D2U9	2	546.783	3	80.377	Other acylations	H2BK85la
HF240124_RN_spleen_PRO_PIC_3	5620	_LAHYNK(ma)R_	LAHYNK(1)R	P10853;P10854;P70696;Q64475;Q64478;Q64524;Q64525;Q6ZWY9;Q8CGP0;Q8CGP1;Q8CGP2;Q8CGP2-2;Q9D2U9	2	553.773	1	42.719	Other acylations	H2BK85ma
HF240124_RN_spleen_PRO_PIC_2	10077	_LAHYNK(pm)R_	LAHYNK(1)R	P10854;P70696;Q64475;Q64478;Q64524;Q64525;Q6ZWY9;Q8CGP0;Q8CGP1;Q8CGP2;Q8CGP2-2;Q9D2U9	2	545.793	3	104.94	Canonical	H2BK85me1
HF240124_RN_spleen_PRO_PIC_3	1733	_TK(2m)QTAR_	TK(1)QTAR	P84228;P68433;P84244	2	426.24	3	145.04	Canonical	H3K4me2
HF240124_RN_spleen_PRO_PIC_3	1737	_TK(3m)QTAR_	TK(1)QTAR	P84228;P68433;P84244	2	433.248	1	61.357	Canonical	H3K4me3
HF240124_RN_spleen_PRO_PIC_1	5500	_TK(ac)QTAR_	TK(1)QTAR	P84228;P68433;P84244	2	433.23	2	116.87	Canonical	H3K4ac
HF240124_RN_spleen_PRO_PIC_3	7052	_TK(cr)QTAR_	TK(1)QTAR	P84228;P68433;P84244	2	446.238	3	54.525	Other acylations	H3K4cr
HF240124_RN_spleen_PRO_PIC_3	9425	_TK(pm)QTAR_	TK(1)QTAR	P84228;P68433;P84244	2	447.246	3	85.061	Canonical	H3K4me1
HF240124_RN_spleen_PRO_PIC_3	24218	_VTIMPK(gl)DIQLAR_	VTIMPK(1)DIQLAR	P84228;P68433;P84244;P02301	2	809.437	1	44.863	Other acylations	H3K122gl
HF240124_RN_spleen_PRO_PIC_2	22531	_VTIMPK(la)DIQLAR_	VTIMPK(1)DIQLAR	P84228;P68433;P84244;P02301	2	788.432	3	114.5	Other acylations	H3K122la
HF240124_RN_spleen_PRO_PIC_3	16061	_VTIMPK(pm)DIQLAR_	VTIMPK(1)DIQLAR	P84228;P68433;P84244;P02301	2	787.442	2	72.879	Canonical	H3K122me1
HF240124_RN_spleen_PRO_PIC_3	23536	_VTIMPK(su)DIQLAR_	VTIMPK(1)DIQLAR	P84228;P68433;P84244;P02301	2	802.429	1	56.432	Other acylations	H3K122su
HF240124_RN_spleen_PRO_PIC_3	20681	_YQK(ac)STELLIR_	YQK(1)STELLIR	P84228;P68433;P84244;P02301	2	706.383	2	94.692	Canonical	H3K56ac
HF240124_RN_spleen_PRO_PIC_2	20424	_YQK(fo)STELLIR_	YQK(1)STELLIR	P84228;P68433;P84244;P02301	2	699.375	2	107.57	Other acylations	H3K56fo
HF240124_RN_spleen_PRO_PIC_1	17092	_YQK(la)STELLIR_	YQK(1)STELLIR	P84228;P68433;P84244;P02301	2	721.388	2	56.563	Other acylations	H3K56la

## Sheet: spleen_D5PRO-PIC
Raw file	Scan number	Modified sequence	Localization probabilities	Proteins	Charge	m/z	spleen_D5PROPIC	Score	Class	Modified site(s)	Quantified
HF240124_RN_spleen_D5PRO_PIC_1	16260	_EIAQDFK(2m)TDLR_	EIAQDFK(1)TDLR	P84228;P68433;P84244;P02301	2	741.883	3	174.41	Canonical	H3K79me2
HF240124_RN_spleen_D5PRO_PIC_3	25798	_EIAQDFK(bu)TDLR_	EIAQDFK(1)TDLR	P84228;P68433;P84244;P02301	2	762.888	3	73.499	Pr./But.	H3K79bu
HF240124_RN_spleen_D5PRO_PIC_1	25741	_EIAQDFK(pm)TDLR_	EIAQDFK(1)TDLR	P84228;P68433;P84244;P02301	2	765.404	3	195.79	Canonical	H3K79me1
HF240124_RN_spleen_D5PRO_PIC_3	6450	_GK(ac)QGGK(d5)AR_	GK(1)QGGK(1)AR	C0HKE9;C0HKE8;C0HKE7;C0HKE6;C0HKE5;C0HKE4;C0HKE3;C0HKE2;C0HKE1;Q8CGP7;Q64522;Q8BFU2;Q8CGP5;Q8CGP6	2	512.291	3	117.16	Canonical	H2AK5ac
HF240124_RN_spleen_D5PRO_PIC_3	6620	_GK(d5)QGGK(ac)AR_	GK(1)QGGK(1)AR	C0HKE9;C0HKE8;C0HKE7;C0HKE6;C0HKE5;C0HKE4;C0HKE3;C0HKE2;C0HKE1;Q8CGP7;Q64522;Q8BFU2;Q8CGP5;Q8CGP6	2	512.291	3	94.662	Canonical	H2AK9ac
HF240124_RN_spleen_D5PRO_PIC_1	9473	_K(2m)QLATK(d5)AAR_	K(1)QLATK(1)AAR	P84228;P68433;P84244	2	597.872	2	106.38	Canonical	H3K18me2
HF240124_RN_spleen_D5PRO_PIC_2	1976	_K(2m)SAPATGGVK(2m)K(d5)PHR_	K(1)SAPATGGVK(0.944)K(0.944)PHR	P84228;P68433	2	835.499	3	152.31	Canonical	H3K27me2K36me2
HF240124_RN_spleen_D5PRO_PIC_1	1986	_K(2m)SAPATGGVK(3m)K(d5)PHR_	K(0.849)SAPATGGVK(0.84)K(0.987)PHR	P84228;P68433	2	842.507	2	69.01	Canonical	H3K27me2K36me3
HF240124_RN_spleen_D5PRO_PIC_2	4748	_K(2m)SAPATGGVK(d5)K(d5)PHR_	K(1)SAPATGGVK(1)K(1)PHR	P84228;P68433	2	852.012	3	221.09	Canonical	H3K27me2
HF240124_RN_spleen_D5PRO_PIC_2	2114	_K(2m)SAPATGGVK(pm)K(2m)PHR_	K(1)SAPATGGVK(0.837)K(0.837)PHR	P84228;P68433	4	421.757	2	64.534	Canonical	H3K27me2K36me1K37me2
HF240124_RN_spleen_D5PRO_PIC_3	6026	_K(2m)SAPATGGVK(pm)K(d5)PHR_	K(1)SAPATGGVK(0.952)K(0.952)PHR	P84228;P68433	2	859.02	3	151.16	Canonical	H3K27me2K36me1
HF240124_RN_spleen_D5PRO_PIC_3	4224	_K(2m)SAPATGGVK(pm)K(pm)PHR_	K(1)SAPATGGVK(1)K(1)PHR	P84228;P68433	2	866.028	3	79.286	Canonical	H3K27me2K36me1K37me1
HF240124_RN_spleen_D5PRO_PIC_3	2158	_K(2m)SAPSTGGVK(2m)K(d5)PHR_	K(1)SAPSTGGVK(0.952)K(0.952)PHR	P84244;P02301	2	843.497	3	132.03	Canonical	H3.3K27me2K36me2
HF240124_RN_spleen_D5PRO_PIC_2	1904	_K(2m)SAPSTGGVK(3m)K(d5)PHR_	K(0.987)SAPSTGGVK(0.837)K(0.847)PHR	P84244;P02301	4	425.756	1	63.185	Canonical	H3.3K27me2K36me3
HF240124_RN_spleen_D5PRO_PIC_2	4576	_K(2m)SAPSTGGVK(d5)K(d5)PHR_	K(1)SAPSTGGVK(1)K(1)PHR	P84244;P02301	2	860.01	3	140.45	Canonical	H3.3K27me2
HF240124_RN_spleen_D5PRO_PIC_1	5587	_K(2m)SAPSTGGVK(pm)K(d5)PHR_	K(1)SAPSTGGVK(0.94)K(0.94)PHR	P84244;P02301	2	867.018	3	132.99	Canonical	H3.3K27me2K36me1
HF240124_RN_spleen_D5PRO_PIC_2	3394	_K(2m)SAPSTGGVK(pm)K(pm)PHR_	K(1)SAPSTGGVK(1)K(1)PHR	P84244;P02301	2	874.025	1	54.286	Canonical	H3.3K27me2K36me1K37me1
HF240124_RN_spleen_D5PRO_PIC_1	2160	_K(2m)STGGK(ac)APR_	K(1)STGGK(1)APR	P84228;P68433;P84244;P02301	2	545.804	3	131.06	Canonical	H3K9me2K14ac
HF240124_RN_spleen_D5PRO_PIC_2	3761	_K(2m)STGGK(bu)APR_	K(0.997)STGGK(0.997)APR	P84228;P68433;P84244;P02301	2	559.819	1	56.434	Pr./But.	H3K9me2K14bu
HF240124_RN_spleen_D5PRO_PIC_3	3048	_K(2m)STGGK(d5)APR_	K(1)STGGK(1)APR	P84228;P68433;P84244;P02301	2	555.327	3	114.28	Canonical	H3K9me2
HF240124_RN_spleen_D5PRO_PIC_2	1867	_K(2m)STGGK(fo)APR_	K(0.993)STGGK(0.993)APR	P84228;P68433;P84244;P02301	2	538.796	2	71.379	Other acylations	H3K9me2K14fo
HF240124_RN_spleen_D5PRO_PIC_2	1971	_K(3m)SAPATGGVK(2m)K(d5)PHR_	K(1)SAPATGGVK(0.969)K(0.969)PHR	P84228;P68433	3	562.007	3	88.706	Canonical	H3K27me3K36me2
HF240124_RN_spleen_D5PRO_PIC_2	1972	_K(3m)SAPATGGVK(d5)K(2m)PHR_	K(1)SAPATGGVK(0.77)K(0.77)PHR	P84228;P68433	4	421.757	1	80.905	Canonical	H3K27me3K37me2
HF240124_RN_spleen_D5PRO_PIC_3	4974	_K(3m)SAPATGGVK(d5)K(d5)PHR_	K(1)SAPATGGVK(1)K(1)PHR	P84228;P68433	3	573.016	3	141	Canonical	H3K27me3
HF240124_RN_spleen_D5PRO_PIC_3	5893	_K(3m)SAPATGGVK(pm)K(d5)PHR_	K(1)SAPATGGVK(0.889)K(0.889)PHR	P84228;P68433	3	577.688	3	143.93	Canonical	H3K27me3K36me1
HF240124_RN_spleen_D5PRO_PIC_1	1775	_K(3m)SAPSTGGVK(2m)K(d5)PHR_	K(0.918)SAPSTGGVK(0.85)K(0.923)PHR	P84244;P02301	4	425.756	1	46.318	Canonical	H3.3K27me3K36me2
HF240124_RN_spleen_D5PRO_PIC_2	1866	_K(3m)SAPSTGGVK(3m)K(d5)PHR_	K(1)SAPSTGGVK(0.842)K(0.842)PHR	P84244;P02301	4	429.26	2	56.569	Canonical	H3.3K27me3K36me3
HF240124_RN_spleen_D5PRO_PIC_2	4528	_K(3m)SAPSTGGVK(d5)K(d5)PHR_	K(1)SAPSTGGVK(1)K(1)PHR	P84244;P02301	3	578.347	3	111.07	Canonical	H3.3K27me3
HF240124_RN_spleen_D5PRO_PIC_1	5536	_K(3m)SAPSTGGVK(pm)K(d5)PHR_	K(1)SAPSTGGVK(0.978)K(0.978)PHR	P84244;P02301	3	583.019	3	143.93	Canonical	H3.3K27me3K36me1
HF240124_RN_spleen_D5PRO_PIC_2	2027	_K(3m)STGGK(ac)APR_	K(1)STGGK(1)APR	P84228;P68433;P84244;P02301	2	552.812	3	145.9	Canonical	H3K9me3K14ac
HF240124_RN_spleen_D5PRO_PIC_1	2689	_K(3m)STGGK(d5)APR_	K(1)STGGK(1)APR	P84228;P68433;P84244;P02301	2	562.335	3	118.5	Canonical	H3K9me3
HF240124_RN_spleen_D5PRO_PIC_1	16359	_K(ac)QLATK(ac)AAR_	K(1)QLATK(1)AAR	P84228;P68433;P84244	2	595.338	3	154.49	Canonical	H3K18acK23ac
HF240124_RN_spleen_D5PRO_PIC_2	17215	_K(ac)QLATK(d5)AAR_	K(1)QLATK(1)AAR	P84228;P68433;P84244	2	604.862	3	140.5	Canonical	H3K18ac
HF240124_RN_spleen_D5PRO_PIC_1	5293	_K(ac)SAPATGGVK(2m)K(d5)PHR_	K(1)SAPATGGVK(0.982)K(0.982)PHR	P84228;P68433	2	842.489	3	132.32	Canonical	H3K27acK36me2
HF240124_RN_spleen_D5PRO_PIC_3	9390	_K(ac)SAPATGGVK(d5)K(d5)PHR_	K(1)SAPATGGVK(1)K(1)PHR	P84228;P68433	2	859.002	3	223.78	Canonical	H3K27ac
HF240124_RN_spleen_D5PRO_PIC_3	6411	_K(ac)SAPATGGVK(pm)K(d5)PHR_	K(0.921)SAPATGGVK(0.762)K(0.819)PHR	P84228;P68433	3	577.676	1	59.248	Canonical	H3K27acK36me1
HF240124_RN_spleen_D5PRO_PIC_3	5243	_K(ac)SAPSTGGVK(2m)K(d5)PHR_	K(1)SAPSTGGVK(0.976)K(0.976)PHR	P84244;P02301	2	850.486	2	134.98	Canonical	H3.3K27acK36me2
HF240124_RN_spleen_D5PRO_PIC_1	8876	_K(ac)SAPSTGGVK(d5)K(d5)PHR_	K(1)SAPSTGGVK(1)K(1)PHR	P84244;P02301	2	866.999	3	175.15	Canonical	H3.3K27ac
HF240124_RN_spleen_D5PRO_PIC_1	9804	_K(ac)SAPSTGGVK(pm)K(d5)PHR_	K(1)SAPSTGGVK(0.918)K(0.918)PHR	P84244;P02301	2	874.007	3	175.15	Canonical	H3.3K27acK36me1
HF240124_RN_spleen_D5PRO_PIC_2	6820	_K(ac)SAPSTGGVK(pm)K(pm)PHR_	K(1)SAPSTGGVK(1)K(1)PHR	P84244;P02301	3	587.679	3	49.298	Canonical	H3.3K27acK36me1K37me1
HF240124_RN_spleen_D5PRO_PIC_3	7633	_K(ac)STGGK(ac)APR_	K(1)STGGK(1)APR	P84228;P68433;P84244;P02301	2	552.793	3	124.98	Canonical	H3K9acK14ac
HF240124_RN_spleen_D5PRO_PIC_3	8579	_K(ac)STGGK(d5)APR_	K(1)STGGK(1)APR	P84228;P68433;P84244;P02301	2	562.317	3	132.08	Canonical	H3K9ac
HF240124_RN_spleen_D5PRO_PIC_3	21523	_K(bu)LPFQR_	K(1)LPFQR	P84228;P68433;P84244;P02301	2	489.282	3	94.95	Pr./But.	H3K64bu
HF240124_RN_spleen_D5PRO_PIC_1	19028	_K(bu)QLATK(ac)AAR_	K(1)QLATK(1)AAR	P84228;P68433;P84244	2	609.354	3	70.256	Pr./But.	H3K18buK23ac
HF240124_RN_spleen_D5PRO_PIC_3	20327	_K(bu)QLATK(d5)AAR_	K(0.998)QLATK(0.998)AAR	P84228;P68433;P84244	2	618.877	2	82.426	Pr./But.	H3K18bu
HF240124_RN_spleen_D5PRO_PIC_1	6190	_K(bu)SAPATGGVK(d5)K(d5)PHR_	K(1)SAPATGGVK(1)K(1)PHR	P84228;P68433	3	582.347	3	115.82	Pr./But.	H3K27bu
HF240124_RN_spleen_D5PRO_PIC_3	3495	_K(bu)STGGK(d5)APR_	K(0.999)STGGK(0.999)APR	P84228;P68433;P84244;P02301	2	576.333	3	89.355	Pr./But.	H3K9bu
HF240124_RN_spleen_D5PRO_PIC_3	17749	_K(d5)QLATK(ac)AAR_	K(1)QLATK(1)AAR	P84228;P68433;P84244	2	604.862	3	149.65	Canonical	H3K23ac
HF240124_RN_spleen_D5PRO_PIC_1	20049	_K(d5)QLATK(bu)AAR_	K(1)QLATK(1)AAR	P84228;P68433;P84244	2	618.877	3	152.63	Pr./But.	H3K23bu
HF240124_RN_spleen_D5PRO_PIC_2	17027	_K(d5)QLATK(fo)AAR_	K(1)QLATK(1)AAR	P84228;P68433;P84244	2	597.854	3	95.909	Other acylations	H3K23fo
HF240124_RN_spleen_D5PRO_PIC_2	20572	_K(d5)QLATK(gl)AAR_	K(1)QLATK(1)AAR	P84228;P68433;P84244	2	640.872	1	60.973	Other acylations	H3K23gl
HF240124_RN_spleen_D5PRO_PIC_3	20126	_K(d5)QLATK(pm)AAR_	K(1)QLATK(1)AAR	P84228;P68433;P84244	2	621.393	3	148.38	Canonical	H3K23me1
HF240124_RN_spleen_D5PRO_PIC_3	6283	_K(d5)SAPATGGVK(2m)K(d5)PHR_	K(1)SAPATGGVK(0.99)K(0.99)PHR	P84228;P68433	2	852.012	3	163.78	Canonical	H3K36me2
HF240124_RN_spleen_D5PRO_PIC_3	6175	_K(d5)SAPATGGVK(3m)K(d5)PHR_	K(1)SAPATGGVK(0.98)K(0.98)PHR	P84228;P68433	2	859.02	2	107.06	Canonical	H3K36me3
HF240124_RN_spleen_D5PRO_PIC_3	11215	_K(d5)SAPATGGVK(pm)K(d5)PHR_	K(1)SAPATGGVK(0.902)K(0.902)PHR	P84228;P68433	2	875.533	3	164.65	Canonical	H3K36me1
HF240124_RN_spleen_D5PRO_PIC_2	7995	_K(d5)SAPATGGVK(pm)K(pm)PHR_	K(1)SAPATGGVK(1)K(1)PHR	P84228;P68433	3	588.696	3	70.622	Canonical	H3K36me1K37me1
HF240124_RN_spleen_D5PRO_PIC_3	10840	_K(d5)SAPSTGGVK(pm)K(d5)PHR_	K(1)SAPSTGGVK(0.938)K(0.938)PHR	P84244;P02301	2	883.531	3	134.2	Canonical	H3.3K36me1
HF240124_RN_spleen_D5PRO_PIC_1	7612	_K(d5)SAPSTGGVK(pm)K(pm)PHR_	K(1)SAPSTGGVK(1)K(1)PHR	P84244;P02301	2	890.538	3	79.659	Canonical	H3.3K36me1K37me1
HF240124_RN_spleen_D5PRO_PIC_2	8671	_K(d5)STGGK(ac)APR_	K(1)STGGK(1)APR	P84228;P68433;P84244;P02301	2	562.317	3	117.4	Canonical	H3K14ac
HF240124_RN_spleen_D5PRO_PIC_1	11221	_K(d5)STGGK(bu)APR_	K(1)STGGK(1)APR	P84228;P68433;P84244;P02301	2	576.333	3	85.161	Pr./But.	H3K14bu
HF240124_RN_spleen_D5PRO_PIC_1	18537	_K(fo)LPFQR_	K(1)LPFQR	P84228;P68433;P84244;P02301	2	468.259	3	83.229	Other acylations	H3K64fo
HF240124_RN_spleen_D5PRO_PIC_3	16094	_K(fo)QLATK(ac)AAR_	K(1)QLATK(1)AAR	P84228;P68433;P84244	2	588.33	1	57.859	Other acylations	H3K18foK23ac
HF240124_RN_spleen_D5PRO_PIC_2	16887	_K(fo)QLATK(d5)AAR_	K(1)QLATK(1)AAR	P84228;P68433;P84244	2	597.854	3	119.27	Other acylations	H3K18fo
HF240124_RN_spleen_D5PRO_PIC_3	4945	_K(hi)SAPATGGVK(d5)K(d5)PHR_	K(1)SAPATGGVK(1)K(1)PHR	P84228;P68433	2	881.015	1	58.676	Other acylations	H3K27hi
HF240124_RN_spleen_D5PRO_PIC_3	19303	_K(pm)QLATK(ac)AAR_	K(1)QLATK(1)AAR	P84228;P68433;P84244	2	611.869	3	124.98	Canonical	H3K18me1K23ac
HF240124_RN_spleen_D5PRO_PIC_3	20372	_K(pm)QLATK(d5)AAR_	K(1)QLATK(1)AAR	P84228;P68433;P84244	2	621.393	3	144.38	Canonical	H3K18me1
HF240124_RN_spleen_D5PRO_PIC_1	21422	_K(pm)QLATK(pm)AAR_	K(1)QLATK(1)AAR	P84228;P68433;P84244	2	628.401	3	105.57	Canonical	H3K18me1K23me1
HF240124_RN_spleen_D5PRO_PIC_1	7162	_K(pm)SAPATGGVK(2m)K(d5)PHR_	K(1)SAPATGGVK(0.99)K(0.99)PHR	P84228;P68433	2	859.02	3	156.51	Canonical	H3K27me1K36me2
HF240124_RN_spleen_D5PRO_PIC_2	6931	_K(pm)SAPATGGVK(3m)K(d5)PHR_	K(1)SAPATGGVK(0.977)K(0.977)PHR	P84228;P68433	2	866.028	3	82.417	Canonical	H3K27me1K36me3
HF240124_RN_spleen_D5PRO_PIC_2	11331	_K(pm)SAPATGGVK(d5)K(d5)PHR_	K(1)SAPATGGVK(1)K(1)PHR	P84228;P68433	2	875.533	3	146.11	Canonical	H3K27me1
HF240124_RN_spleen_D5PRO_PIC_1	12637	_K(pm)SAPATGGVK(pm)K(d5)PHR_	K(1)SAPATGGVK(0.996)K(0.996)PHR	P84228;P68433	2	882.541	3	180.07	Canonical	H3K27me1K36me1
HF240124_RN_spleen_D5PRO_PIC_3	9344	_K(pm)SAPATGGVK(pm)K(pm)PHR_	K(1)SAPATGGVK(1)K(1)PHR	P84228;P68433	3	593.368	2	59.185	Canonical	H3K27me1K36me1K37me1
HF240124_RN_spleen_D5PRO_PIC_3	7069	_K(pm)SAPSTGGVK(2m)K(d5)PHR_	K(1)SAPSTGGVK(0.977)K(0.977)PHR	P84244;P02301	2	867.018	3	131.83	Canonical	H3.3K27me1K36me2
HF240124_RN_spleen_D5PRO_PIC_3	6984	_K(pm)SAPSTGGVK(3m)K(d5)PHR_	K(1)SAPSTGGVK(0.985)K(0.985)PHR	P84244;P02301	2	874.025	3	84.658	Canonical	H3.3K27me1K36me3
HF240124_RN_spleen_D5PRO_PIC_3	11315	_K(pm)SAPSTGGVK(d5)K(d5)PHR_	K(1)SAPSTGGVK(1)K(1)PHR	P84244;P02301	3	589.356	3	96.734	Canonical	H3.3K27me1
HF240124_RN_spleen_D5PRO_PIC_3	12385	_K(pm)SAPSTGGVK(pm)K(d5)PHR_	K(1)SAPSTGGVK(0.921)K(0.921)PHR	P84244;P02301	2	890.538	3	127.42	Canonical	H3.3K27me1K36me1
HF240124_RN_spleen_D5PRO_PIC_1	8733	_K(pm)SAPSTGGVK(pm)K(pm)PHR_	K(1)SAPSTGGVK(1)K(1)PHR	P84244;P02301	3	598.7	1	41.092	Canonical	H3.3K27me1K36me1K37me1
HF240124_RN_spleen_D5PRO_PIC_3	10838	_K(pm)STGGK(ac)APR_	K(1)STGGK(1)APR	P84228;P68433;P84244;P02301	2	569.325	3	105.14	Canonical	H3K9me1K14ac
HF240124_RN_spleen_D5PRO_PIC_1	4690	_K(pm)STGGK(bu)APR_	K(0.891)STGGK(0.891)APR	P84228;P68433;P84244;P02301	2	583.34	1	75.213	Pr./But.	H3K9me1K14bu
HF240124_RN_spleen_D5PRO_PIC_3	11939	_K(pm)STGGK(d5)APR_	K(1)STGGK(1)APR	P84228;P68433;P84244;P02301	2	578.848	3	96.492	Canonical	H3K9me1
HF240124_RN_spleen_D5PRO_PIC_3	5887	_K(pm)STGGK(pm)APR_	K(1)STGGK(1)APR	P84228;P68433;P84244;P02301	2	585.856	3	57.281	Canonical	H3K9me1K14me1
HF240124_RN_spleen_D5PRO_PIC_2	18632	_K(pr)QLATK(pr)AAR_	K(1)QLATK(1)AAR	P84228;P68433;P84244	2	609.354	2	101.43	Pr./But.	H3K18prK23pr
HF240124_RN_spleen_D5PRO_PIC_3	3549	_K(pr)STGGK(d5)APR_	K(0.951)STGGK(0.951)APR	P84228;P68433;P84244;P02301	2	569.325	1	51.059	Pr./But.	H3K9pr
HF240124_RN_spleen_D5PRO_PIC_3	4419	_K(pr)STGGK(pm)APR_	K(0.957)STGGK(0.957)APR	P84228;P68433;P84244;P02301	2	576.333	1	47.657	Pr./But.	H3K9prK14me1
HF240124_RN_spleen_D5PRO_PIC_3	10137	_LAHYNK(bu)R_	LAHYNK(1)R	P10854;Q64525;P70696;Q64475;Q64478;Q64524;Q6ZWY9;Q8CGP0;Q8CGP1;Q8CGP2;Q8CGP2-2;Q9D2U9	2	545.793	3	87.582	Pr./But.	H2BK85bu
HF240124_RN_spleen_D5PRO_PIC_3	1837	_TK(2m)QTAR_	TK(1)QTAR	P84228;P68433;P84244	2	426.24	2	124.59	Canonical	H3K4me2
HF240124_RN_spleen_D5PRO_PIC_3	1838	_TK(3m)QTAR_	TK(1)QTAR	P84228;P68433;P84244	2	433.248	2	94.262	Canonical	H3K4me3
HF240124_RN_spleen_D5PRO_PIC_1	9230	_TK(pm)QTAR_	TK(1)QTAR	P84228;P68433;P84244	2	449.761	3	98.513	Canonical	H3K4me1
HF240124_RN_spleen_D5PRO_PIC_3	24218	_VTIMPK(fo)DIQLAR_	VTIMPK(1)DIQLAR	P84228;P68433;P84244;P02301	2	766.419	3	91.584	Other acylations	H3K122fo
HF240124_RN_spleen_D5PRO_PIC_3	16009	_VTIMPK(pm)DIQLAR_	VTIMPK(1)DIQLAR	P84228;P68433;P84244;P02301	2	789.958	2	68.224	Canonical	H3K122me1
HF240124_RN_spleen_D5PRO_PIC_3	25133	_VTIMPK(pr)DIQLAR_	VTIMPK(1)DIQLAR	P84228;P68433;P84244;P02301	2	780.434	1	45.368	Pr./But.	H3K122pr

## Sheet: spleen_D5PRO-D5PRO
Raw file	Scan number	Modified sequence	Localization probabilities	Proteins	Charge	m/z	spleen_D5PRO_D5PRO	Score	Class	Modified site(s)	Quantified
HF240124_RN_spleen_D5PRO_D5PRO_2	13890	_AK(bu)AK(ac)SR_	AK(1)AK(1)SR	P27661;Q64522;Q8BFU2;Q8R1M2	2	417.266	1	44.611	Pr./But.	H2AisoK13buK15ac
HF240124_RN_spleen_D5PRO_D5PRO_2	12160	_EIAQDFK(2m)TDLR_	EIAQDFK(1)TDLR	P84228;P68433;P84244;P02301	2	712.893	3	201.84	Canonical	H3K79me2
HF240124_RN_spleen_D5PRO_D5PRO_1	21518	_EIAQDFK(bu)TDLR_	EIAQDFK(1)TDLR	P84228;P68433;P84244;P02301	2	733.899	2	139.38	Pr./But.	H3K79bu
HF240124_RN_spleen_D5PRO_D5PRO_3	18229	_EIAQDFK(fo)TDLR_	EIAQDFK(1)TDLR	P84228;P68433;P84244;P02301	2	712.875	3	115.78	Other acylations	H3K79fo
HF240124_RN_spleen_D5PRO_D5PRO_2	21662	_EIAQDFK(pm)TDLR_	EIAQDFK(1)TDLR	P84228;P68433;P84244;P02301	2	736.414	3	194.06	Canonical	H3K79me1
HF240124_RN_spleen_D5PRO_D5PRO_2	19835	_EIAQDFK(su)TDLR_	EIAQDFK(1)TDLR	P84228;P68433;P84244;P02301	2	748.886	1	58.433	Other acylations	H3K79su
HF240124_RN_spleen_D5PRO_D5PRO_2	3473	_GK(3m)QGGK(d5)AR_	GK(1)QGGK(1)AR	C0HKE9;C0HKE8;C0HKE7;C0HKE6;C0HKE5;C0HKE4;C0HKE3;C0HKE2;C0HKE1;Q8CGP7;Q64522;Q8BFU2;Q8CGP5;Q8CGP6	2	483.319	2	90.706	Canonical	H2AK5me3
HF240124_RN_spleen_D5PRO_D5PRO_3	2041	_GK(ac)QGGK(ac)AR_	GK(1)QGGK(1)AR	C0HKE9;C0HKE8;C0HKE7;C0HKE6;C0HKE5;C0HKE4;C0HKE3;C0HKE2;C0HKE1;Q8CGP7;Q64522;Q8BFU2;Q8CGP5;Q8CGP6	2	473.777	3	113.89	Canonical	H2AK5acK9ac
HF240124_RN_spleen_D5PRO_D5PRO_3	2656	_GK(ac)QGGK(d5)AR_	GK(1)QGGK(1)AR	C0HKE9;C0HKE8;C0HKE7;C0HKE6;C0HKE5;C0HKE4;C0HKE3;C0HKE2;C0HKE1;Q8CGP7;Q64522;Q8BFU2;Q8CGP5;Q8CGP6	2	483.301	3	134.06	Canonical	H2AK5ac
HF240124_RN_spleen_D5PRO_D5PRO_3	5533	_K(2m)QLATK(d5)AAR_	K(1)QLATK(1)AAR	P84228;P68433;P84244	2	568.882	3	136.21	Canonical	H3K18me2
HF240124_RN_spleen_D5PRO_D5PRO_2	1604	_K(2m)SAPATGGVK(2m)K(d5)PHR_	K(1)SAPATGGVK(0.967)K(0.967)PHR	P84228;P68433	2	806.509	3	225.63	Canonical	H3K27me2K36me2
HF240124_RN_spleen_D5PRO_D5PRO_1	1634	_K(2m)SAPATGGVK(3m)K(d5)PHR_	K(0.999)SAPATGGVK(0.939)K(0.939)PHR	P84228;P68433	3	542.681	1	68.044	Canonical	H3K27me2K36me3
HF240124_RN_spleen_D5PRO_D5PRO_2	3815	_K(2m)SAPATGGVK(bu)K(d5)PHR_	K(1)SAPATGGVK(0.836)K(0.836)PHR	P84228;P68433	3	552.012	1	94.532	Pr./But.	H3K27me2K36bu
HF240124_RN_spleen_D5PRO_D5PRO_2	2939	_K(2m)SAPATGGVK(d5)K(d5)PHR_	K(1)SAPATGGVK(1)K(1)PHR	P84228;P68433	2	823.022	3	299.69	Canonical	H3K27me2
HF240124_RN_spleen_D5PRO_D5PRO_2	2447	_K(2m)SAPATGGVK(fo)K(d5)PHR_	K(1)SAPATGGVK(0.985)K(0.985)PHR	P84228;P68433	3	537.997	2	144.68	Other acylations	H3K27me2K36fo
HF240124_RN_spleen_D5PRO_D5PRO_2	3957	_K(2m)SAPATGGVK(pm)K(d5)PHR_	K(1)SAPATGGVK(0.986)K(0.986)PHR	P84228;P68433	2	830.03	3	212.59	Canonical	H3K27me2K36me1
HF240124_RN_spleen_D5PRO_D5PRO_2	2880	_K(2m)SAPATGGVK(pm)K(pm)PHR_	K(0.998)SAPATGGVK(0.999)K(0.999)PHR	P84228;P68433	4	419.023	1	40.751	Canonical	H3K27me2K36me1K37me1
HF240124_RN_spleen_D5PRO_D5PRO_1	1612	_K(2m)SAPSTGGVK(2m)K(d5)PHR_	K(1)SAPSTGGVK(0.928)K(0.928)PHR	P84244;P02301	3	543.34	1	120.77	Canonical	H3.3K27me2K36me2
HF240124_RN_spleen_D5PRO_D5PRO_2	1608	_K(2m)SAPSTGGVK(3m)K(d5)PHR_	K(0.998)SAPSTGGVK(0.919)K(0.922)PHR	P84244;P02301	2	821.515	2	68.536	Canonical	H3.3K27me2K36me3
HF240124_RN_spleen_D5PRO_D5PRO_1	3056	_K(2m)SAPSTGGVK(d5)K(d5)PHR_	K(1)SAPSTGGVK(1)K(1)PHR	P84244;P02301	2	831.02	3	238.13	Canonical	H3.3K27me2
HF240124_RN_spleen_D5PRO_D5PRO_1	3982	_K(2m)SAPSTGGVK(pm)K(d5)PHR_	K(1)SAPSTGGVK(0.985)K(0.985)PHR	P84244;P02301	2	838.028	3	192.15	Canonical	H3.3K27me2K36me1
HF240124_RN_spleen_D5PRO_D5PRO_2	2361	_K(2m)SAPSTGGVK(pm)K(pm)PHR_	K(0.998)SAPSTGGVK(0.999)K(0.999)PHR	P84244;P02301	3	563.693	2	58.079	Canonical	H3.3K27me2K36me1K37me1
HF240124_RN_spleen_D5PRO_D5PRO_3	1790	_K(2m)STGGK(ac)APR_	K(1)STGGK(1)APR	P84228;P68433;P84244;P02301	2	516.814	3	169.41	Canonical	H3K9me2K14ac
HF240124_RN_spleen_D5PRO_D5PRO_2	1838	_K(2m)STGGK(d5)APR_	K(1)STGGK(1)APR	P84228;P68433;P84244;P02301	2	526.338	3	161.27	Canonical	H3K9me2
HF240124_RN_spleen_D5PRO_D5PRO_2	1592	_K(3m)SAPATGGVK(2m)K(d5)PHR_	K(0.993)SAPATGGVK(0.903)K(0.906)PHR	P84228;P68433	3	542.681	1	76.322	Canonical	H3K27me3K36me2
HF240124_RN_spleen_D5PRO_D5PRO_3	3019	_K(3m)SAPATGGVK(d5)K(d5)PHR_	K(1)SAPATGGVK(1)K(1)PHR	P84228;P68433	3	553.689	3	153.39	Canonical	H3K27me3
HF240124_RN_spleen_D5PRO_D5PRO_1	4106	_K(3m)SAPATGGVK(pm)K(d5)PHR_	K(1)SAPATGGVK(0.998)K(0.998)PHR	P84228;P68433	2	837.038	3	151.78	Canonical	H3K27me3K36me1
HF240124_RN_spleen_D5PRO_D5PRO_2	1598	_K(3m)SAPSTGGVK(2m)K(d5)PHR_	K(0.967)SAPSTGGVK(0.892)K(0.922)PHR	P84244;P02301	3	548.012	2	94.059	Canonical	H3.3K27me3K36me2
HF240124_RN_spleen_D5PRO_D5PRO_3	2926	_K(3m)SAPSTGGVK(d5)K(d5)PHR_	K(1)SAPSTGGVK(1)K(1)PHR	P84244;P02301	3	559.021	3	127.71	Canonical	H3.3K27me3
HF240124_RN_spleen_D5PRO_D5PRO_2	3695	_K(3m)SAPSTGGVK(pm)K(d5)PHR_	K(1)SAPSTGGVK(0.999)K(0.999)PHR	P84244;P02301	3	563.693	3	138.77	Canonical	H3.3K27me3K36me1
HF240124_RN_spleen_D5PRO_D5PRO_3	1791	_K(3m)STGGK(ac)APR_	K(1)STGGK(1)APR	P84228;P68433;P84244;P02301	2	523.822	3	120.45	Canonical	H3K9me3K14ac
HF240124_RN_spleen_D5PRO_D5PRO_1	1581	_K(3m)STGGK(d5)APR_	K(1)STGGK(1)APR	P84228;P68433;P84244;P02301	2	533.345	3	109.66	Canonical	H3K9me3
HF240124_RN_spleen_D5PRO_D5PRO_1	13383	_K(ac)LPFQR_	K(1)LPFQR	P84228;P68433;P84244;P02301	2	446.277	1	71.359	Canonical	H3K64ac
HF240124_RN_spleen_D5PRO_D5PRO_2	10346	_K(ac)QLATK(ac)AAR_	K(1)QLATK(1)AAR	P84228;P68433;P84244	2	566.348	3	166.52	Canonical	H3K18acK23ac
HF240124_RN_spleen_D5PRO_D5PRO_2	13173	_K(ac)QLATK(bu)AAR_	K(1)QLATK(1)AAR	P84228;P68433;P84244	2	580.364	2	107.69	Pr./But.	H3K18acK23bu
HF240124_RN_spleen_D5PRO_D5PRO_3	11433	_K(ac)QLATK(d5)AAR_	K(1)QLATK(1)AAR	P84228;P68433;P84244	2	575.872	3	149.65	Canonical	H3K18ac
HF240124_RN_spleen_D5PRO_D5PRO_3	3328	_K(ac)SAPATGGVK(2m)K(d5)PHR_	K(1)SAPATGGVK(0.93)K(0.93)PHR	P84228;P68433	3	542.668	3	141.32	Canonical	H3K27acK36me2
HF240124_RN_spleen_D5PRO_D5PRO_2	6684	_K(ac)SAPATGGVK(d5)K(d5)PHR_	K(1)SAPATGGVK(1)K(1)PHR	P84228;P68433	2	830.012	3	198.81	Canonical	H3K27ac
HF240124_RN_spleen_D5PRO_D5PRO_3	6456	_K(ac)SAPSTGGVK(d5)K(d5)PHR_	K(1)SAPSTGGVK(1)K(1)PHR	P84244;P02301	2	838.01	3	147.91	Canonical	H3.3K27ac
HF240124_RN_spleen_D5PRO_D5PRO_1	7599	_K(ac)SAPSTGGVK(pm)K(d5)PHR_	K(1)SAPSTGGVK(0.888)K(0.888)PHR	P84244;P02301	2	845.017	3	143.97	Canonical	H3.3K27acK36me1
HF240124_RN_spleen_D5PRO_D5PRO_1	3504	_K(ac)STGGK(ac)APR_	K(1)STGGK(1)APR	P84228;P68433;P84244;P02301	2	523.804	3	90.709	Canonical	H3K9acK14ac
HF240124_RN_spleen_D5PRO_D5PRO_2	4272	_K(ac)STGGK(d5)APR_	K(1)STGGK(1)APR	P84228;P68433;P84244;P02301	2	533.327	3	119.41	Canonical	H3K9ac
HF240124_RN_spleen_D5PRO_D5PRO_1	16856	_K(bu)LPFQR_	K(1)LPFQR	P84228;P68433;P84244;P02301	2	460.292	3	113.82	Pr./But.	H3K64bu
HF240124_RN_spleen_D5PRO_D5PRO_1	13693	_K(bu)QLATK(ac)AAR_	K(1)QLATK(1)AAR	P84228;P68433;P84244	2	580.364	2	97.431	Pr./But.	H3K18buK23ac
HF240124_RN_spleen_D5PRO_D5PRO_2	14628	_K(bu)QLATK(d5)AAR_	K(1)QLATK(1)AAR	P84228;P68433;P84244	2	589.887	1	80.165	Pr./But.	H3K18bu
HF240124_RN_spleen_D5PRO_D5PRO_1	11816	_K(d5)QLATK(ac)AAR_	K(1)QLATK(1)AAR	P84228;P68433;P84244	2	575.872	3	138.54	Canonical	H3K23ac
HF240124_RN_spleen_D5PRO_D5PRO_3	14334	_K(d5)QLATK(bu)AAR_	K(1)QLATK(1)AAR	P84228;P68433;P84244	2	589.887	2	114.28	Pr./But.	H3K23bu
HF240124_RN_spleen_D5PRO_D5PRO_1	11562	_K(d5)QLATK(fo)AAR_	K(1)QLATK(1)AAR	P84228;P68433;P84244	2	568.864	1	92.439	Other acylations	H3K23fo
HF240124_RN_spleen_D5PRO_D5PRO_1	14707	_K(d5)QLATK(pm)AAR_	K(1)QLATK(1)AAR	P84228;P68433;P84244	2	592.403	3	140.09	Canonical	H3K23me1
HF240124_RN_spleen_D5PRO_D5PRO_1	4314	_K(d5)SAPATGGVK(2m)K(d5)PHR_	K(1)SAPATGGVK(0.991)K(0.991)PHR	P84228;P68433	2	823.022	3	171.62	Canonical	H3K36me2
HF240124_RN_spleen_D5PRO_D5PRO_1	4328	_K(d5)SAPATGGVK(3m)K(d5)PHR_	K(1)SAPATGGVK(0.977)K(0.977)PHR	P84228;P68433	2	830.03	2	87.184	Canonical	H3K36me3
HF240124_RN_spleen_D5PRO_D5PRO_3	8493	_K(d5)SAPATGGVK(pm)K(d5)PHR_	K(1)SAPATGGVK(0.877)K(0.877)PHR	P84228;P68433	3	564.698	2	98.942	Canonical	H3K36me1
HF240124_RN_spleen_D5PRO_D5PRO_3	3860	_K(d5)SAPSTGGVK(2m)K(d5)PHR_	K(1)SAPSTGGVK(0.952)K(0.952)PHR	P84244;P02301	2	831.02	2	132.03	Canonical	H3.3K36me2
HF240124_RN_spleen_D5PRO_D5PRO_2	8132	_K(d5)SAPSTGGVK(pm)K(d5)PHR_	K(1)SAPSTGGVK(0.885)K(0.885)PHR	P84244;P02301	2	854.541	3	147.62	Canonical	H3.3K36me1
HF240124_RN_spleen_D5PRO_D5PRO_3	6022	_K(d5)SAPSTGGVK(pm)K(pm)PHR_	K(1)SAPSTGGVK(1)K(1)PHR	P84244;P02301	3	574.702	2	57.434	Canonical	H3.3K36me1K37me1
HF240124_RN_spleen_D5PRO_D5PRO_3	4516	_K(d5)STGGK(ac)APR_	K(1)STGGK(1)APR	P84228;P68433;P84244;P02301	2	533.327	3	116.73	Canonical	H3K14ac
HF240124_RN_spleen_D5PRO_D5PRO_1	13273	_K(fo)LPFQR_	K(1)LPFQR	P84228;P68433;P84244;P02301	2	439.269	3	92.279	Other acylations	H3K64fo
HF240124_RN_spleen_D5PRO_D5PRO_2	9229	_K(fo)QLATK(d5)AAR_	K(1)QLATK(1)AAR	P84228;P68433;P84244	2	568.864	3	130.22	Other acylations	H3K18fo
HF240124_RN_spleen_D5PRO_D5PRO_1	6036	_K(fo)SAPATGGVK(2m)K(d5)PHR_	K(1)SAPATGGVK(0.827)K(0.827)PHR	P84228;P68433	3	537.997	1	72.681	Other acylations	H3K27foK36me2
HF240124_RN_spleen_D5PRO_D5PRO_1	9621	_K(fo)SAPATGGVK(d5)K(d5)PHR_	K(1)SAPATGGVK(1)K(1)PHR	P84228;P68433	2	823.004	3	162.26	Other acylations	H3K27fo
HF240124_RN_spleen_D5PRO_D5PRO_1	3965	_K(fo)STGGK(d5)APR_	K(1)STGGK(1)APR	P84228;P68433;P84244;P02301	2	526.319	3	98.523	Other acylations	H3K9fo
HF240124_RN_spleen_D5PRO_D5PRO_1	3086	_K(hi)SAPATGGVK(d5)K(d5)PHR_	K(0.997)SAPATGGVK(0.998)K(0.999)PHR	P84228;P68433	3	568.353	1	45.115	Other acylations	H3K27hi
HF240124_RN_spleen_D5PRO_D5PRO_2	7640	_K(la)QLATK(d5)AAR_	K(1)QLATK(1)AAR	P84228;P68433;P84244	2	590.877	1	56.729	Other acylations	H3K18la
HF240124_RN_spleen_D5PRO_D5PRO_2	3200	_K(ma)SAPATGGVK(2m)K(d5)PHR_	K(1)SAPATGGVK(0.965)K(0.965)PHR	P84228;P68433	3	557.332	1	80.706	Other acylations	H3K27maK36me2
HF240124_RN_spleen_D5PRO_D5PRO_3	13666	_K(pm)QLATK(ac)AAR_	K(1)QLATK(1)AAR	P84228;P68433;P84244	2	582.88	3	101.72	Canonical	H3K18me1K23ac
HF240124_RN_spleen_D5PRO_D5PRO_2	14859	_K(pm)QLATK(d5)AAR_	K(1)QLATK(1)AAR	P84228;P68433;P84244	2	592.403	3	133.12	Canonical	H3K18me1
HF240124_RN_spleen_D5PRO_D5PRO_3	16323	_K(pm)QLATK(pm)AAR_	K(1)QLATK(1)AAR	P84228;P68433;P84244	2	599.411	3	82.279	Canonical	H3K18me1K23me1
HF240124_RN_spleen_D5PRO_D5PRO_3	5277	_K(pm)SAPATGGVK(2m)K(d5)PHR_	K(1)SAPATGGVK(0.925)K(0.925)PHR	P84228;P68433	2	830.03	3	172.92	Canonical	H3K27me1K36me2
HF240124_RN_spleen_D5PRO_D5PRO_3	5278	_K(pm)SAPATGGVK(3m)K(d5)PHR_	K(1)SAPATGGVK(0.993)K(0.993)PHR	P84228;P68433	2	837.038	3	113.47	Canonical	H3K27me1K36me3
HF240124_RN_spleen_D5PRO_D5PRO_2	8962	_K(pm)SAPATGGVK(d5)K(d5)PHR_	K(1)SAPATGGVK(1)K(1)PHR	P84228;P68433	2	846.543	3	171.62	Canonical	H3K27me1
HF240124_RN_spleen_D5PRO_D5PRO_2	7983	_K(pm)SAPATGGVK(fo)K(d5)PHR_	K(1)SAPATGGVK(0.905)K(0.905)PHR	P84228;P68433	2	830.012	2	91.937	Other acylations	H3K27me1K36fo
HF240124_RN_spleen_D5PRO_D5PRO_3	6608	_K(pm)SAPATGGVK(pm)K(d5)PHR_	K(1)SAPATGGVK(0.947)K(0.947)PHR	P84228;P68433	3	569.37	2	76.868	Canonical	H3K27me1K36me1
HF240124_RN_spleen_D5PRO_D5PRO_3	7559	_K(pm)SAPATGGVK(pm)K(pm)PHR_	K(1)SAPATGGVK(1)K(1)PHR	P84228;P68433	3	574.042	3	56.569	Canonical	H3K27me1K36me1K37me1
HF240124_RN_spleen_D5PRO_D5PRO_1	5238	_K(pm)SAPSTGGVK(2m)K(d5)PHR_	K(1)SAPSTGGVK(0.869)K(0.869)PHR	P84244;P02301	2	838.028	3	145.23	Canonical	H3.3K27me1K36me2
HF240124_RN_spleen_D5PRO_D5PRO_2	5043	_K(pm)SAPSTGGVK(3m)K(d5)PHR_	K(1)SAPSTGGVK(0.865)K(0.865)PHR	P84244;P02301	2	845.036	3	119.34	Canonical	H3.3K27me1K36me3
HF240124_RN_spleen_D5PRO_D5PRO_2	7160	_K(pm)SAPSTGGVK(ac)K(d5)PHR_	K(1)SAPSTGGVK(0.874)K(0.874)PHR	P84244;P02301	3	563.681	1	73.887	Canonical	H3.3K27me1K36ac
HF240124_RN_spleen_D5PRO_D5PRO_1	8656	_K(pm)SAPSTGGVK(d5)K(d5)PHR_	K(1)SAPSTGGVK(1)K(1)PHR	P84244;P02301	2	854.541	3	155.97	Canonical	H3.3K27me1
HF240124_RN_spleen_D5PRO_D5PRO_2	9479	_K(pm)SAPSTGGVK(pm)K(d5)PHR_	K(1)SAPSTGGVK(0.858)K(0.858)PHR	P84244;P02301	3	574.702	2	93.348	Canonical	H3.3K27me1K36me1
HF240124_RN_spleen_D5PRO_D5PRO_3	7062	_K(pm)SAPSTGGVK(pm)K(pm)PHR_	K(1)SAPSTGGVK(1)K(1)PHR	P84244;P02301	3	579.373	1	42.317	Canonical	H3.3K27me1K36me1K37me1
HF240124_RN_spleen_D5PRO_D5PRO_1	6479	_K(pm)STGGK(ac)APR_	K(1)STGGK(1)APR	P84228;P68433;P84244;P02301	2	540.335	3	144.38	Canonical	H3K9me1K14ac
HF240124_RN_spleen_D5PRO_D5PRO_3	7654	_K(pm)STGGK(d5)APR_	K(1)STGGK(1)APR	P84228;P68433;P84244;P02301	2	549.859	3	110.81	Canonical	H3K9me1
HF240124_RN_spleen_D5PRO_D5PRO_3	2712	_K(pm)STGGK(pm)APR_	K(1)STGGK(1)APR	P84228;P68433;P84244;P02301	2	556.866	3	54.549	Canonical	H3K9me1K14me1
HF240124_RN_spleen_D5PRO_D5PRO_1	10334	_K(pr)LPFQR_	K(1)LPFQR	P84228;P68433;P84244;P02301	2	453.284	1	46.351	Pr./But.	H3K64pr
HF240124_RN_spleen_D5PRO_D5PRO_1	4929	_K(pr)STGGK(ac)APR_	K(1)STGGK(1)APR	P84228;P68433;P84244;P02301	2	530.812	2	69.905	Pr./But.	H3K9prK14ac
HF240124_RN_spleen_D5PRO_D5PRO_3	7020	_LAHYNK(bu)R_	LAHYNK(1)R	P10854;Q64525;P70696;Q64475;Q64478;Q64524;Q6ZWY9;Q8CGP0;Q8CGP1;Q8CGP2;Q8CGP2-2;Q9D2U9	2	516.803	3	132.8	Pr./But.	H2BK85bu
HF240124_RN_spleen_D5PRO_D5PRO_3	4171	_LAHYNK(fo)R_	LAHYNK(1)R	P10854;P70696;Q64475;Q64478;Q64524;Q64525;Q6ZWY9;Q8CGP0;Q8CGP1;Q8CGP2;Q8CGP2-2;Q9D2U9	2	495.78	2	119.03	Other acylations	H2BK85fo
HF240124_RN_spleen_D5PRO_D5PRO_3	4004	_TK(pm)QTAR_	TK(1)QTAR	P84228;P68433;P84244	2	420.772	3	99.511	Canonical	H3K4me1
HF240124_RN_spleen_D5PRO_D5PRO_1	23126	_VTIMPK(bu)DIQLAR_	VTIMPK(1)DIQLAR	P84228;P68433;P84244;P02301	2	758.452	1	109.59	Pr./But.	H3K122bu
HF240124_RN_spleen_D5PRO_D5PRO_2	20392	_VTIMPK(fo)DIQLAR_	VTIMPK(1)DIQLAR	P84228;P68433;P84244;P02301	2	737.429	2	121.83	Other acylations	H3K122fo
HF240124_RN_spleen_D5PRO_D5PRO_2	22297	_VTIMPK(ma)DIQLAR_	VTIMPK(1)DIQLAR	P84228;P68433;P84244;P02301	3	511.29	2	59.198	Other acylations	H3K122ma
HF240124_RN_spleen_D5PRO_D5PRO_1	19533	_VTIMPK(su)DIQLAR_	VTIMPK(1)DIQLAR	P84228;P68433;P84244;P02301	2	773.439	1	54.982	Other acylations	H3K122su
HF240124_RN_spleen_D5PRO_D5PRO_1	19359	_YQK(bu)STELLIR_	YQK(1)STELLIR	P84228;P68433;P84244;P02301	2	691.409	2	161.79	Pr./But.	H3K56bu
HF240124_RN_spleen_D5PRO_D5PRO_3	15871	_YQK(fo)STELLIR_	YQK(1)STELLIR	P84228;P68433;P84244;P02301	2	670.385	1	103.7	Other acylations	H3K56fo
HF240124_RN_spleen_D5PRO_D5PRO_3	18622	_YQK(pm)STELLIR_	YQK(1)STELLIR	P84228;P68433;P84244;P02301	2	693.924	3	99.802	Canonical	H3K56me1

## Sheet: spleen_D3Ac-PIC
Raw file	Scan number	Modified sequence	Localization probabilities	Proteins	Charge	m/z	spleen_D3PIC	Score	Class	Modified site(s)	Quantified
HF240124_RN_spleen_D3PIC_2	11405	_AK(bu)AK(d3)TR_	AK(0.976)AK(0.976)TR	C0HKE9;C0HKE8;C0HKE7;C0HKE6;C0HKE5;C0HKE4;C0HKE3;C0HKE2;C0HKE1;Q8CGP7;Q8CGP5;Q8CGP6	2	454.773	1	49.358	Pr./But.	H2AK13bu
HF240124_RN_spleen_D3PIC_2	10249	_AK(d3)AK(me)TR_	AK(1)AK(1)TR	C0HKE9;C0HKE8;C0HKE7;C0HKE6;C0HKE5;C0HKE4;C0HKE3;C0HKE2;C0HKE1;Q8CGP7;Q8CGP5;Q8CGP6	2	449.275	1	52.231	Canonical	H2AK15me1
HF240124_RN_spleen_D3PIC_2	7645	_AK(fo)AK(d3)TR_	AK(0.995)AK(0.995)TR	C0HKE9;C0HKE8;C0HKE7;C0HKE6;C0HKE5;C0HKE4;C0HKE3;C0HKE2;C0HKE1;Q8CGP7;Q8CGP5;Q8CGP6	2	433.75	2	69.432	Other acylations	H2AK13fo
HF240124_RN_spleen_D3PIC_1	11075	_AK(pr)AK(pr)TR_	AK(1)AK(1)TR	C0HKE9;C0HKE8;C0HKE7;C0HKE6;C0HKE5;C0HKE4;C0HKE3;C0HKE2;C0HKE1;Q8CGP5;Q8CGP6;Q8CGP7	2	453.264	2	71.141	Pr./But.	H2AK13prK15pr
HF240124_RN_spleen_D3PIC_1	9657	_DNK(bu)K(d3)TR_	DNK(0.892)K(0.892)TR	P27661;C0HKE9;C0HKE8;C0HKE7;C0HKE6;C0HKE5;C0HKE4;C0HKE3;C0HKE2;C0HKE1;Q8CGP7;Q8CGP5;Q64522;Q8BFU2;Q8CGP6;Q8R1M2	2	498.271	1	59.205	Pr./But.	H2AK74bu
HF240124_RN_spleen_D3PIC_1	9343	_DNK(pr)K(pr)TR_	DNK(1)K(1)TR	P27661;C0HKE9;C0HKE8;C0HKE7;C0HKE6;C0HKE5;C0HKE4;C0HKE3;C0HKE2;C0HKE1;Q8CGP5;Q64522;Q8BFU2;Q8CGP6;Q8CGP7;Q8R1M2	2	496.762	1	91.626	Pr./But.	H2AK74prK75pr
HF240124_RN_spleen_D3PIC_1	16212	_EIAQDFK(2m)TDLR_	EIAQDFK(1)TDLR	P84228;P68433;P84244;P02301	2	741.883	3	169.93	Canonical	H3K79me2
HF240124_RN_spleen_D3PIC_2	23556	_EIAQDFK(bu)TDLR_	EIAQDFK(1)TDLR	P84228;P68433;P84244;P02301	2	762.888	1	52.79	Pr./But.	H3K79bu
HF240124_RN_spleen_D3PIC_1	22873	_EIAQDFK(fo)TDLR_	EIAQDFK(1)TDLR	P84228;P68433;P84244;P02301	2	741.865	2	112.75	Other acylations	H3K79fo
HF240124_RN_spleen_D3PIC_2	24370	_EIAQDFK(me)TDLR_	EIAQDFK(1)TDLR	P84228;P68433;P84244;P02301	2	757.39	3	202.2	Canonical	H3K79me1
HF240124_RN_spleen_D3PIC_3	22295	_EIAQDFK(pr)TDLR_	EIAQDFK(1)TDLR	P84228;P68433;P84244;P02301	2	755.88	2	48.794	Pr./But.	H3K79pr
HF240124_RN_spleen_D3PIC_3	15967	_K(2m)QLATK(ac)AAR_	K(1)QLATK(1)AAR	P84228;P68433;P84244	2	588.348	3	86.794	Canonical	H3K18me2K23ac
HF240124_RN_spleen_D3PIC_1	8561	_K(2m)QLATK(d3)AAR_	K(1)QLATK(1)AAR	P84228;P68433;P84244	2	589.858	3	160.63	Canonical	H3K18me2
HF240124_RN_spleen_D3PIC_3	1489	_K(2m)SAPATGGVK(2m)K(d3)PHR_	K(1)SAPATGGVK(0.854)K(0.854)PHR	P84228;P68433	2	827.485	3	177.64	Canonical	H3K27me2K36me2
HF240124_RN_spleen_D3PIC_1	1716	_K(2m)SAPATGGVK(3m)K(d3)PHR_	K(0.972)SAPATGGVK(0.778)K(0.791)PHR	P84228;P68433	4	417.75	1	51.009	Canonical	H3K27me2K36me3
HF240124_RN_spleen_D3PIC_2	2966	_K(2m)SAPATGGVK(ac)K(d3)PHR_	K(1)SAPATGGVK(0.796)K(0.796)PHR	P84228;P68433	3	556.652	1	52.599	Canonical	H3K27me2K36ac
HF240124_RN_spleen_D3PIC_2	5194	_K(2m)SAPATGGVK(bu)K(d3)PHR_	K(1)SAPATGGVK(0.915)K(0.915)PHR	P84228;P68433	2	848.49	1	75.695	Pr./But.	H3K27me2K36bu
HF240124_RN_spleen_D3PIC_1	6028	_K(2m)SAPATGGVK(cr)K(cr)PHR_	K(1)SAPATGGVK(1)K(1)PHR	P84228;P68433	2	858.981	1	65.574	Other acylations	H3K27me2K36crK37cr
HF240124_RN_spleen_D3PIC_1	4028	_K(2m)SAPATGGVK(d3)K(d3)PHR_	K(1)SAPATGGVK(1)K(1)PHR	P84228;P68433	2	835.984	3	178.49	Canonical	H3K27me2
HF240124_RN_spleen_D3PIC_1	3543	_K(2m)SAPATGGVK(fo)K(d3)PHR_	K(1)SAPATGGVK(0.845)K(0.845)PHR	P84228;P68433	3	551.98	1	86.413	Other acylations	H3K27me2K36fo
HF240124_RN_spleen_D3PIC_1	4415	_K(2m)SAPATGGVK(me)K(d3)PHR_	K(1)SAPATGGVK(0.992)K(0.992)PHR	P84228;P68433	3	562.33	3	160.05	Canonical	H3K27me2K36me1
HF240124_RN_spleen_D3PIC_1	2521	_K(2m)SAPATGGVK(me)K(me)PHR_	K(1)SAPATGGVK(1)K(1)PHR	P84228;P68433	2	850	3	107.11	Canonical	H3K27me2K36me1K37me1
HF240124_RN_spleen_D3PIC_1	5096	_K(2m)SAPATGGVK(pr)K(pr)PHR_	K(1)SAPATGGVK(1)K(1)PHR	P84228;P68433	3	564.99	1	63.682	Pr./But.	H3K27me2K36prK37pr
HF240124_RN_spleen_D3PIC_1	1543	_K(2m)SAPSTGGVK(2m)K(d3)PHR_	K(1)SAPSTGGVK(0.989)K(0.989)PHR	P84244;P02301	2	835.482	3	101.5	Canonical	H3.3K27me2K36me2
HF240124_RN_spleen_D3PIC_1	1530	_K(2m)SAPSTGGVK(3m)K(d3)PHR_	K(0.941)SAPSTGGVK(0.836)K(0.891)PHR	P84244;P02301	3	561.996	1	57.136	Canonical	H3.3K27me2K36me3
HF240124_RN_spleen_D3PIC_3	3351	_K(2m)SAPSTGGVK(d3)K(d3)PHR_	K(1)SAPSTGGVK(1)K(1)PHR	P84244;P02301	2	843.981	3	155.47	Canonical	H3.3K27me2
HF240124_RN_spleen_D3PIC_2	4120	_K(2m)SAPSTGGVK(me)K(d3)PHR_	K(1)SAPSTGGVK(0.955)K(0.955)PHR	P84244;P02301	2	850.989	3	166.24	Canonical	H3.3K27me2K36me1
HF240124_RN_spleen_D3PIC_2	2166	_K(2m)SAPSTGGVK(me)K(me)PHR_	K(1)SAPSTGGVK(1)K(1)PHR	P84244;P02301	2	857.997	3	78.136	Canonical	H3.3K27me2K36me1K37me1
HF240124_RN_spleen_D3PIC_3	2093	_K(2m)STGGK(ac)APR_	K(1)STGGK(1)APR	P84228;P68433;P84244;P02301	2	545.804	2	122.52	Canonical	H3K9me2K14ac
HF240124_RN_spleen_D3PIC_3	2816	_K(2m)STGGK(d3)APR_	K(1)STGGK(1)APR	P84228;P68433;P84244;P02301	2	547.313	3	114.5	Canonical	H3K9me2
HF240124_RN_spleen_D3PIC_3	2794	_K(2m)STGGK(me)APR_	K(0.999)STGGK(0.999)APR	P84228;P68433;P84244;P02301	2	554.321	1	78.728	Canonical	H3K9me2K14me1
HF240124_RN_spleen_D3PIC_3	2695	_K(2m)STGGK(pr)APR_	K(0.985)STGGK(0.985)APR	P84228;P68433;P84244;P02301	2	552.812	2	79.059	Pr./But.	H3K9me2K14pr
HF240124_RN_spleen_D3PIC_2	1570	_K(3m)SAPATGGVK(2m)K(d3)PHR_	K(1)SAPATGGVK(0.998)K(0.998)PHR	P84228;P68433	2	834.493	3	117.86	Canonical	H3K27me3K36me2
HF240124_RN_spleen_D3PIC_1	3608	_K(3m)SAPATGGVK(d3)K(d3)PHR_	K(1)SAPATGGVK(1)K(1)PHR	P84228;P68433	2	842.992	3	138.45	Canonical	H3K27me3
HF240124_RN_spleen_D3PIC_3	3288	_K(3m)SAPATGGVK(fo)K(d3)PHR_	K(1)SAPATGGVK(0.843)K(0.843)PHR	P84228;P68433	3	556.652	1	52.5	Other acylations	H3K27me3K36fo
HF240124_RN_spleen_D3PIC_2	4293	_K(3m)SAPATGGVK(me)K(d3)PHR_	K(1)SAPATGGVK(0.971)K(0.971)PHR	P84228;P68433	3	567.002	3	150.34	Canonical	H3K27me3K36me1
HF240124_RN_spleen_D3PIC_2	1539	_K(3m)SAPSTGGVK(2m)K(d3)PHR_	K(1)SAPSTGGVK(0.864)K(0.864)PHR	P84244;P02301	3	561.996	2	100.43	Canonical	H3.3K27me3K36me2
HF240124_RN_spleen_D3PIC_1	3523	_K(3m)SAPSTGGVK(d3)K(d3)PHR_	K(1)SAPSTGGVK(1)K(1)PHR	P84244;P02301	3	567.662	3	140.27	Canonical	H3.3K27me3
HF240124_RN_spleen_D3PIC_1	4112	_K(3m)SAPSTGGVK(me)K(d3)PHR_	K(1)SAPSTGGVK(0.998)K(0.998)PHR	P84244;P02301	2	857.997	3	163.51	Canonical	H3.3K27me3K36me1
HF240124_RN_spleen_D3PIC_3	1961	_K(3m)STGGK(ac)APR_	K(1)STGGK(1)APR	P84228;P68433;P84244;P02301	2	552.812	1	123.75	Canonical	H3K9me3K14ac
HF240124_RN_spleen_D3PIC_3	1954	_K(3m)STGGK(d3)APR_	K(1)STGGK(1)APR	P84228;P68433;P84244;P02301	2	554.321	3	120.99	Canonical	H3K9me3
HF240124_RN_spleen_D3PIC_3	1759	_K(3m)STGGK(fo)APR_	K(0.818)STGGK(0.818)APR	P84228;P68433;P84244;P02301	2	545.804	1	63.816	Other acylations	H3K9me3K14fo
HF240124_RN_spleen_D3PIC_2	2732	_K(3m)STGGK(pr)APR_	K(1)STGGK(1)APR	P84228;P68433;P84244;P02301	2	559.819	2	94.85	Pr./But.	H3K9me3K14pr
HF240124_RN_spleen_D3PIC_1	15468	_K(ac)QLATK(d3)AAR_	K(0.978)QLATK(0.978)AAR	P84228;P68433;P84244	2	596.847	2	77.318	Canonical	H3K18ac
HF240124_RN_spleen_D3PIC_3	21084	_K(bu)LPFQR_	K(1)LPFQR	P84228;P68433;P84244;P02301	2	489.282	3	113.82	Pr./But.	H3K64bu
HF240124_RN_spleen_D3PIC_1	19034	_K(bu)QLATK(ac)AAR_	K(1)QLATK(1)AAR	P84228;P68433;P84244	2	609.354	1	76.827	Pr./But.	H3K18buK23ac
HF240124_RN_spleen_D3PIC_1	18996	_K(bu)QLATK(d3)AAR_	K(1)QLATK(1)AAR	P84228;P68433;P84244	2	610.863	3	127.02	Pr./But.	H3K18bu
HF240124_RN_spleen_D3PIC_1	4286	_K(bu)SAPSTGGVK(d3)K(d3)PHR_	K(0.999)SAPSTGGVK(0.999)K(1)PHR	P84244;P02301	3	576.994	3	49.31	Pr./But.	H3.3K27bu
HF240124_RN_spleen_D3PIC_1	8815	_K(d3)QLATK(ac)AAR_	K(1)QLATK(1)AAR	P84228;P68433;P84244	2	596.847	2	114.28	Canonical	H3K23ac
HF240124_RN_spleen_D3PIC_1	18896	_K(d3)QLATK(bu)AAR_	K(1)QLATK(1)AAR	P84228;P68433;P84244	2	610.863	3	131.06	Pr./But.	H3K23bu
HF240124_RN_spleen_D3PIC_3	15631	_K(d3)QLATK(fo)AAR_	K(1)QLATK(1)AAR	P84228;P68433;P84244	2	589.84	1	143.12	Other acylations	H3K23fo
HF240124_RN_spleen_D3PIC_2	17390	_K(d3)QLATK(me)AAR_	K(1)QLATK(1)AAR	P84228;P68433;P84244	2	605.365	1	145.34	Canonical	H3K23me1
HF240124_RN_spleen_D3PIC_3	15756	_K(d3)QLATK(su)AAR_	K(0.999)QLATK(0.999)AAR	P84228;P68433;P84244	2	625.85	1	41.631	Other acylations	H3K23su
HF240124_RN_spleen_D3PIC_1	4578	_K(d3)SAPATGGVK(2m)K(d3)PHR_	K(1)SAPATGGVK(0.98)K(0.98)PHR	P84228;P68433	2	835.984	3	179.19	Canonical	H3K36me2
HF240124_RN_spleen_D3PIC_1	4577	_K(d3)SAPATGGVK(3m)K(d3)PHR_	K(1)SAPATGGVK(0.898)K(0.898)PHR	P84228;P68433	2	842.992	3	74.944	Canonical	H3K36me3
HF240124_RN_spleen_D3PIC_1	8417	_K(d3)SAPATGGVK(me)K(d3)PHR_	K(1)SAPATGGVK(0.917)K(0.917)PHR	P84228;P68433	2	851.491	3	172.8	Canonical	H3K36me1
HF240124_RN_spleen_D3PIC_3	5680	_K(d3)SAPATGGVK(me)K(me)PHR_	K(1)SAPATGGVK(1)K(1)PHR	P84228;P68433	3	572.668	2	60.401	Canonical	H3K36me1K37me1
HF240124_RN_spleen_D3PIC_1	8443	_K(d3)SAPSTGGVK(2m)K(2m)PHR_	K(1)SAPSTGGVK(1)K(1)PHR	P84244;P02301	2	835.482	3	87.298	Canonical	H3.3K36me2K37me2
HF240124_RN_spleen_D3PIC_1	4271	_K(d3)SAPSTGGVK(2m)K(d3)PHR_	K(1)SAPSTGGVK(0.878)K(0.878)PHR	P84244;P02301	3	562.99	2	75.669	Canonical	H3.3K36me2
HF240124_RN_spleen_D3PIC_2	8144	_K(d3)SAPSTGGVK(me)K(d3)PHR_	K(1)SAPSTGGVK(0.893)K(0.893)PHR	P84244;P02301	2	859.488	3	164.33	Canonical	H3.3K36me1
HF240124_RN_spleen_D3PIC_1	5427	_K(d3)SAPSTGGVK(me)K(me)PHR_	K(0.999)SAPSTGGVK(1)K(0.999)PHR	P84244;P02301	2	866.496	2	57.293	Canonical	H3.3K36me1K37me1
HF240124_RN_spleen_D3PIC_3	7310	_K(d3)STGGK(ac)APR_	K(1)STGGK(1)APR	P84228;P68433;P84244;P02301	2	554.303	3	105.57	Canonical	H3K14ac
HF240124_RN_spleen_D3PIC_1	9781	_K(d3)STGGK(bu)APR_	K(1)STGGK(1)APR	P84228;P68433;P84244;P02301	2	568.319	3	73.665	Pr./But.	H3K14bu
HF240124_RN_spleen_D3PIC_1	18401	_K(fo)LPFQR_	K(1)LPFQR	P84228;P68433;P84244;P02301	2	468.259	3	88.627	Other acylations	H3K64fo
HF240124_RN_spleen_D3PIC_2	15888	_K(fo)QLATK(d3)AAR_	K(0.79)QLATK(0.79)AAR	P84228;P68433;P84244	2	589.84	3	122.13	Other acylations	H3K18fo
HF240124_RN_spleen_D3PIC_2	3354	_K(fo)STGGK(d3)APR_	K(0.996)STGGK(0.996)APR	P84228;P68433;P84244;P02301	2	547.295	1	49.442	Other acylations	H3K9fo
HF240124_RN_spleen_D3PIC_3	3417	_K(hi)SAPATGGVK(d3)K(d3)PHR_	K(1)SAPATGGVK(1)K(1)PHR	P84228;P68433	2	864.987	2	80.763	Other acylations	H3K27hi
HF240124_RN_spleen_D3PIC_3	20369	_K(me)LPFQR_	K(1)LPFQR	P84228;P68433;P84244;P02301	2	483.784	1	50.31	Canonical	H3K64me1
HF240124_RN_spleen_D3PIC_3	17248	_K(me)QLATK(d3)AAR_	K(1)QLATK(1)AAR	P84228;P68433;P84244	2	605.365	3	155.75	Canonical	H3K18me1
HF240124_RN_spleen_D3PIC_1	18604	_K(me)QLATK(me)AAR_	K(1)QLATK(1)AAR	P84228;P68433;P84244	2	612.373	2	92.439	Canonical	H3K18me1K23me1
HF240124_RN_spleen_D3PIC_3	5351	_K(me)SAPATGGVK(2m)K(d3)PHR_	K(1)SAPATGGVK(0.99)K(0.99)PHR	P84228;P68433	2	842.992	3	163.78	Canonical	H3K27me1K36me2
HF240124_RN_spleen_D3PIC_2	5451	_K(me)SAPATGGVK(3m)K(d3)PHR_	K(1)SAPATGGVK(0.89)K(0.89)PHR	P84228;P68433	3	567.002	2	88.552	Canonical	H3K27me1K36me3
HF240124_RN_spleen_D3PIC_1	10519	_K(me)SAPATGGVK(bu)K(d3)PHR_	K(1)SAPATGGVK(0.996)K(0.996)PHR	P84228;P68433	2	863.997	2	151.15	Pr./But.	H3K27me1K36bu
HF240124_RN_spleen_D3PIC_2	8862	_K(me)SAPATGGVK(d3)K(d3)PHR_	K(1)SAPATGGVK(1)K(1)PHR	P84228;P68433	2	851.491	3	178.08	Canonical	H3K27me1
HF240124_RN_spleen_D3PIC_2	8673	_K(me)SAPATGGVK(fo)K(d3)PHR_	K(1)SAPATGGVK(0.878)K(0.878)PHR	P84228;P68433	2	842.974	2	72.2	Other acylations	H3K27me1K36fo
HF240124_RN_spleen_D3PIC_1	8796	_K(me)SAPATGGVK(ma)K(ac)PHR_	K(0.999)SAPATGGVK(0.845)K(0.845)PHR	P84228;P68433	3	580.647	1	43.03	Other acylations	H3K27me1K36maK37ac
HF240124_RN_spleen_D3PIC_3	9240	_K(me)SAPATGGVK(me)K(d3)PHR_	K(1)SAPATGGVK(0.922)K(0.922)PHR	P84228;P68433	2	858.499	3	188.28	Canonical	H3K27me1K36me1
HF240124_RN_spleen_D3PIC_2	6725	_K(me)SAPATGGVK(me)K(me)PHR_	K(1)SAPATGGVK(1)K(1)PHR	P84228;P68433	3	577.34	2	52.265	Canonical	H3K27me1K36me1K37me1
HF240124_RN_spleen_D3PIC_1	5282	_K(me)SAPSTGGVK(2m)K(d3)PHR_	K(1)SAPSTGGVK(0.984)K(0.984)PHR	P84244;P02301	2	850.989	3	151.98	Canonical	H3.3K27me1K36me2
HF240124_RN_spleen_D3PIC_1	5284	_K(me)SAPSTGGVK(3m)K(d3)PHR_	K(1)SAPSTGGVK(0.912)K(0.912)PHR	P84244;P02301	3	572.334	3	88.087	Canonical	H3.3K27me1K36me3
HF240124_RN_spleen_D3PIC_1	8571	_K(me)SAPSTGGVK(d3)K(d3)PHR_	K(1)SAPSTGGVK(1)K(1)PHR	P84244;P02301	2	859.488	3	154.24	Canonical	H3.3K27me1
HF240124_RN_spleen_D3PIC_1	9208	_K(me)SAPSTGGVK(me)K(d3)PHR_	K(1)SAPSTGGVK(0.986)K(0.986)PHR	P84244;P02301	2	866.496	1	119.27	Canonical	H3.3K27me1K36me1
HF240124_RN_spleen_D3PIC_3	6398	_K(me)SAPSTGGVK(me)K(me)PHR_	K(1)SAPSTGGVK(1)K(1)PHR	P84244;P02301	3	582.672	3	49.298	Canonical	H3.3K27me1K36me1K37me1
HF240124_RN_spleen_D3PIC_2	9016	_K(me)STGGK(ac)APR_	K(1)STGGK(1)APR	P84228;P68433;P84244;P02301	2	561.311	3	124.98	Canonical	H3K9me1K14ac
HF240124_RN_spleen_D3PIC_2	8954	_K(me)STGGK(d3)APR_	K(1)STGGK(1)APR	P84228;P68433;P84244;P02301	2	562.82	3	103.83	Canonical	H3K9me1
HF240124_RN_spleen_D3PIC_3	3068	_K(me)STGGK(me)APR_	K(1)STGGK(1)APR	P84228;P68433;P84244;P02301	2	569.828	3	65.252	Canonical	H3K9me1K14me1
HF240124_RN_spleen_D3PIC_1	19895	_K(pr)LPFQR_	K(1)LPFQR	P84228;P68433;P84244;P02301	2	482.274	3	103.41	Pr./But.	H3K64pr
HF240124_RN_spleen_D3PIC_3	18475	_K(pr)QLATK(pr)AAR_	K(1)QLATK(1)AAR	P84228;P68433;P84244	2	609.354	3	138.54	Pr./But.	H3K18prK23pr
HF240124_RN_spleen_D3PIC_2	2651	_K(pr)STGGK(d3)APR_	K(1)STGGK(1)APR	P84228;P68433;P84244;P02301	2	561.311	2	80.438	Pr./But.	H3K9pr
HF240124_RN_spleen_D3PIC_3	3326	_K(pr)STGGK(me)APR_	K(0.943)STGGK(0.943)APR	P84228;P68433;P84244;P02301	2	568.319	3	75.738	Pr./But.	H3K9prK14me1
HF240124_RN_spleen_D3PIC_1	9986	_LAHYNK(bu)R_	LAHYNK(1)R	P10854;Q64525;P70696;Q64475;Q64478;Q64524;Q6ZWY9;Q8CGP0;Q8CGP1;Q8CGP2;Q8CGP2-2;Q9D2U9	2	545.793	2	115.83	Pr./But.	H2BK85bu
HF240124_RN_spleen_D3PIC_3	7244	_LAHYNK(fo)R_	LAHYNK(1)R	P10854;P70696;Q64475;Q64478;Q64524;Q64525;Q6ZWY9;Q8CGP0;Q8CGP1;Q8CGP2;Q8CGP2-2;Q9D2U9	2	524.77	2	82.939	Other acylations	H2BK85fo
HF240124_RN_spleen_D3PIC_1	22866	_NDEELNK(pr)LLGR_	NDEELNK(1)LLGR	C0HKE9;C0HKE8;C0HKE7;C0HKE6;C0HKE5;C0HKE4;C0HKE3;C0HKE2;C0HKE1;Q8CGP5;Q8BFU2;Q8CGP6;Q8CGP7;Q8R1M2	2	738.378	3	98.048	Pr./But.	H2A type 1-PK95pr
HF240124_RN_spleen_D3PIC_3	1434	_TK(2m)QTAR_	TK(1)QTAR	P84228;P68433;P84244	2	426.24	3	148.33	Canonical	H3K4me2
HF240124_RN_spleen_D3PIC_3	1438	_TK(3m)QTAR_	TK(1)QTAR	P84228;P68433;P84244	2	433.248	2	81.784	Canonical	H3K4me3
HF240124_RN_spleen_D3PIC_1	7401	_TK(me)QTAR_	TK(1)QTAR	P84228;P68433;P84244	2	441.747	3	99.511	Canonical	H3K4me1
HF240124_RN_spleen_D3PIC_2	26173	_VTIMPK(bu)DIQLAR_	VTIMPK(1)DIQLAR	P84228;P68433;P84244;P02301	2	787.442	2	54.608	Pr./But.	H3K122bu
HF240124_RN_spleen_D3PIC_1	23909	_VTIMPK(fo)DIQLAR_	VTIMPK(1)DIQLAR	P84228;P68433;P84244;P02301	2	766.419	2	84.17	Other acylations	H3K122fo
HF240124_RN_spleen_D3PIC_2	21932	_VTIMPK(la)DIQLAR_	VTIMPK(1)DIQLAR	P84228;P68433;P84244;P02301	2	788.432	2	64.297	Other acylations	H3K122la
HF240124_RN_spleen_D3PIC_3	14677	_VTIMPK(me)DIQLAR_	VTIMPK(1)DIQLAR	P84228;P68433;P84244;P02301	2	781.944	2	66.27	Canonical	H3K122me1
HF240124_RN_spleen_D3PIC_1	25629	_VTIMPK(pr)DIQLAR_	VTIMPK(1)DIQLAR	P84228;P68433;P84244;P02301	2	780.434	3	87.913	Pr./But.	H3K122pr
HF240124_RN_spleen_D3PIC_2	20156	_YQK(fo)STELLIR_	YQK(1)STELLIR	P84228;P68433;P84244;P02301	2	699.375	3	88.948	Other acylations	H3K56fo
HF240124_RN_spleen_D3PIC_1	21208	_YQK(me)STELLIR_	YQK(1)STELLIR	P84228;P68433;P84244;P02301	2	714.9	1	51.346	Canonical	H3K56me1
HF240124_RN_spleen_D3PIC_1	21426	_YQK(pr)STELLIR_	YQK(1)STELLIR	P84228;P68433;P84244;P02301	2	713.39	1	56.432	Pr./But.	H3K56pr

## Sheet: Antibiotics
Raw file	Scan number	Modified sequence	Localization probabilities	Proteins	Charge	m/z	colon_C	colon_A	cecum_C	cecum_A	Score	Class	Modified site(s)	Quantified
QEP231006_CG_frozen_colon_A2	8951	_AK(d3)AK(pr)SR_	AK(1)AK(1)SR	P27661;Q64522;Q8BFU2;Q8R1M2	2	440.758	4	5	4	5	111.81	Pr./But.	H2AisoK15pr
QEP231006_CG_frozen_cecum_C2	9504	_AK(d3)AK(pr)TR_	AK(1)AK(1)TR	C0HKE9;C0HKE8;C0HKE7;C0HKE6;C0HKE5;C0HKE4;C0HKE3;C0HKE2;C0HKE1;Q8CGP6;Q8CGP7;Q8CGP5	2	447.765	4	5	4	5	107.74	Pr./But.	H2AK15pr
QEP231006_CG_frozen_cecum_C1	9119	_AK(pr)AK(d3)SR_	AK(1)AK(1)SR	P27661;Q64522;Q8BFU2;Q8R1M2	2	440.758	1	4	4	5	105.22	Pr./But.	H2AisoK13pr
QEP231006_CG_frozen_cecum_A2	9310	_AK(pr)AK(d3)TR_	AK(1)AK(1)TR	C0HKE9;C0HKE8;C0HKE7;C0HKE6;C0HKE5;C0HKE4;C0HKE3;C0HKE2;C0HKE1;Q8CGP6;Q8CGP7;Q8CGP5	2	447.765	4	5	4	5	99.384	Pr./But.	H2AK13pr
QEP231006_CG_frozen_cecum_A5	10664	_AK(pr)AK(pr)TR_	AK(1)AK(1)TR	C0HKE9;C0HKE8;C0HKE7;C0HKE6;C0HKE5;C0HKE4;C0HKE3;C0HKE2;C0HKE1;Q8CGP6;Q8CGP7;Q8CGP5	2	453.264	1	2	4	1	86.866	Pr./But.	H2AK13prK15pr
QEP231006_CG_frozen_cecum_A4	7545	_DNK(d3)K(pr)TR_	DNK(1)K(1)TR	C0HKE9;C0HKE8;C0HKE7;C0HKE6;C0HKE5;C0HKE4;C0HKE3;C0HKE2;C0HKE1;Q8CGP6;Q8CGP7;Q8CGP5;P27661;Q64522;Q8BFU2;Q8R1M2	2	491.263	4	5	3	3	128.82	Pr./But.	H2AK75pr
QEP231006_CG_frozen_colon_A3	7323	_DNK(pr)K(d3)TR_	DNK(1)K(1)TR	C0HKE9;C0HKE8;C0HKE7;C0HKE6;C0HKE5;C0HKE4;C0HKE3;C0HKE2;C0HKE1;Q8CGP6;Q8CGP7;Q8CGP5;P27661;Q64522;Q8BFU2;Q8R1M2	2	491.263	2	3	1	3	104.11	Pr./But.	H2AK74pr
QEP231006_CG_frozen_colon_A4	9015	_DNK(pr)K(pr)TR_	DNK(1)K(1)TR	C0HKE9;C0HKE8;C0HKE7;C0HKE6;C0HKE5;C0HKE4;C0HKE3;C0HKE2;C0HKE1;Q8CGP6;Q8CGP7;Q8CGP5;P27661;Q64522;Q8BFU2;Q8R1M2	2	496.762	1	3	4	4	70.268	Pr./But.	H2AK74prK75pr
QEP231006_CG_frozen_cecum_C1	15080	_EIAQDFK(2m)TDLR_	EIAQDFK(1)TDLR	P84228;P68433;P84244;P02301	2	741.883			3		74.841	Canonical	H3K79me2
QEP231006_CG_frozen_colon_A5	19061	_EIAQDFK(me)TDLR_	EIAQDFK(1)TDLR	P84228;P68433;P84244;P02301	2	757.39		1			54.608	Canonical	H3K79me1
QEP231006_CG_frozen_colon_A5	5035	_GK(ac)QGGK(d3)AR_	GK(1)QGGK(1)AR	C0HKE9;C0HKE8;C0HKE7;C0HKE6;C0HKE5;C0HKE4;C0HKE3;C0HKE2;C0HKE1;Q8CGP6;Q8CGP7;Q8CGP5;Q64522;Q8BFU2	2	504.277		1	1		91.041	Canonical	H2AK5ac
QEP231006_CG_frozen_colon_A3	5900	_GK(d3)QGGK(pr)AR_	GK(1)QGGK(1)AR	C0HKE9;C0HKE8;C0HKE7;C0HKE6;C0HKE5;C0HKE4;C0HKE3;C0HKE2;C0HKE1;Q8CGP6;Q8CGP7;Q8CGP5;Q64522;Q8BFU2	2	511.284	3	2	4	5	135.35	Pr./But.	H2AK9pr
QEP231006_CG_frozen_colon_A3	6071	_GK(pr)QGGK(d3)AR_	GK(1)QGGK(1)AR	C0HKE9;C0HKE8;C0HKE7;C0HKE6;C0HKE5;C0HKE4;C0HKE3;C0HKE2;C0HKE1;Q8CGP6;Q8CGP7;Q8CGP5;Q64522;Q8BFU2	2	511.284	1	3	3	4	122.79	Pr./But.	H2AK5pr
QEP231006_CG_frozen_colon_A4	14288	_K(2m)QLATK(ac)AAR_	K(1)QLATK(1)AAR	P84228;P68433;P84244	2	588.348		2			81.191	Canonical	H3K18me2K23ac
QEP231006_CG_frozen_colon_C3	2037	_K(2m)SAPATGGVK(2m)K(d3)PHR_	K(1)SAPATGGVK(0.927)K(0.927)PHR	P84228;P68433	4	414.246	4	5	4	5	130.07	Canonical	H3K27me2K36me2
QEP231006_CG_frozen_cecum_C1	4156	_K(2m)SAPATGGVK(d3)K(d3)PHR_	K(1)SAPATGGVK(1)K(1)PHR	P84228;P68433	2	835.984	4	5	4	5	198.52	Canonical	H3K27me2
QEP231006_CG_frozen_cecum_A1	4544	_K(2m)SAPATGGVK(me)K(d3)PHR_	K(1)SAPATGGVK(0.997)K(0.997)PHR	P84228;P68433	3	562.33	4	5	4	5	164.88	Canonical	H3K27me2K36me1
QEP231006_CG_frozen_colon_A1	5035	_K(2m)SAPATGGVK(me)K(pr)PHR_	K(1)SAPATGGVK(0.98)K(0.98)PHR	P84228;P68433	3	565.996		1			113.59	Pr./But.	H3K27me2K36me1K37pr
QEP231006_CG_frozen_colon_A1	4354	_K(2m)SAPATGGVK(pr)K(d3)PHR_	K(1)SAPATGGVK(0.882)K(0.882)PHR	P84228;P68433	2	841.482		1			122.33	Pr./But.	H3K27me2K36pr
QEP231006_CG_frozen_cecum_C1	2369	_K(2m)SAPSTGGVK(2m)K(d3)PHR_	K(1)SAPSTGGVK(0.944)K(0.944)PHR	P84244;P02301	3	557.324	2	3	3	2	104.09	Canonical	H3.3K27me2K36me2
QEP231006_CG_frozen_cecum_A1	3902	_K(2m)SAPSTGGVK(d3)K(d3)PHR_	K(1)SAPSTGGVK(1)K(1)PHR	P84244;P02301	2	843.981	4	5	4	5	155.33	Canonical	H3.3K27me2
QEP231006_CG_frozen_cecum_A5	4220	_K(2m)SAPSTGGVK(me)K(d3)PHR_	K(1)SAPSTGGVK(0.969)K(0.969)PHR	P84244;P02301	3	567.662	3	4	1	3	133.48	Canonical	H3.3K27me2K36me1
QEP231006_CG_frozen_colon_C3	2367	_K(2m)STGGK(ac)APR_	K(1)STGGK(1)APR	P84228;P68433;P84244;P02301	2	545.804	4	5	4	5	146.81	Canonical	H3K9me2K14ac
QEP231006_CG_frozen_cecum_A4	2275	_K(2m)STGGK(d3)APR_	K(1)STGGK(1)APR	P84228;P68433;P84244;P02301	2	547.313	4	5	4	5	130.56	Canonical	H3K9me2
QEP231006_CG_frozen_cecum_A3	2553	_K(2m)STGGK(me)APR_	K(0.891)STGGK(0.891)APR	P84228;P68433;P84244;P02301	2	554.321				1	66.682	Canonical	H3K9me2K14me1
QEP231006_CG_frozen_colon_A1	3136	_K(2m)STGGK(pr)APR_	K(1)STGGK(1)APR	P84228;P68433;P84244;P02301	2	552.812	4	4	4	5	141.2	Pr./But.	H3K9me2K14pr
QEP231006_CG_frozen_colon_A4	1928	_K(3m)SAPATGGVK(2m)K(d3)PHR_	K(0.969)SAPATGGVK(0.788)K(0.816)PHR	P84228;P68433	3	556.664		1			62.68	Canonical	H3K27me3K36me2
QEP231006_CG_frozen_colon_A4	3876	_K(3m)SAPATGGVK(d3)K(d3)PHR_	K(1)SAPATGGVK(1)K(1)PHR	P84228;P68433	2	842.992	4	5	4	5	152.4	Canonical	H3K27me3
QEP231006_CG_frozen_colon_A4	4336	_K(3m)SAPATGGVK(me)K(d3)PHR_	K(1)SAPATGGVK(0.961)K(0.961)PHR	P84228;P68433	3	567.002	1	3	4	2	128.95	Canonical	H3K27me3K36me1
QEP231006_CG_frozen_cecum_A5	5553	_K(3m)SAPSTGGVK(2m)K(d3)PHR_	K(1)SAPSTGGVK(0.905)K(0.906)PHR	P84244;P02301	3	561.996				1	48.625	Canonical	H3.3K27me3K36me2
QEP231006_CG_frozen_colon_A4	3809	_K(3m)SAPSTGGVK(d3)K(d3)PHR_	K(1)SAPSTGGVK(1)K(1)PHR	P84244;P02301	3	567.662	3	3	4		133.47	Canonical	H3.3K27me3
QEP231006_CG_frozen_colon_A1	4236	_K(3m)SAPSTGGVK(me)K(d3)PHR_	K(1)SAPSTGGVK(0.973)K(0.973)PHR	P84244;P02301	3	572.334	2	3	1		108.58	Canonical	H3.3K27me3K36me1
QEP231006_CG_frozen_cecum_A5	2176	_K(3m)STGGK(d3)APR_	K(1)STGGK(1)APR	P84228;P68433;P84244;P02301	2	554.321	4	5	4	5	145.72	Canonical	H3K9me3
QEP231006_CG_frozen_colon_A5	3171	_K(3m)STGGK(pr)APR_	K(1)STGGK(1)APR	P84228;P68433;P84244;P02301	2	559.819	4	4	1	2	135.71	Pr./But.	H3K9me3K14pr
QEP231006_CG_frozen_cecum_C1	14942	_K(ac)QLATK(ac)AAR_	K(1)QLATK(1)AAR	P84228;P68433;P84244	2	595.338			2		96.624	Canonical	H3K18acK23ac
QEP231006_CG_frozen_cecum_C3	7355	_K(ac)STGGK(ac)APR_	K(1)STGGK(1)APR	P84228;P68433;P84244;P02301	2	552.793	1	1	2	3	79.906	Canonical	H3K9acK14ac
QEP231006_CG_frozen_cecum_A1	9875	_K(bu)SAPATGGVK(d3)K(d3)PHR_	K(1)SAPATGGVK(1)K(1)PHR	P84228;P68433	2	856.989	1	1	4	1	93.058	Pr./But.	H3K27bu
QEP231006_CG_frozen_cecum_C2	10454	_K(bu)STGGK(ac)APR_	K(1)STGGK(1)APR	P84228;P68433;P84244;P02301	2	566.809	4	4	4	4	103.56	Pr./But.	H3K9buK14ac
QEP231006_CG_frozen_cecum_A2	10354	_K(bu)STGGK(d3)APR_	K(1)STGGK(1)APR	P84228;P68433;P84244;P02301	2	568.319	3	5	4	5	86.833	Pr./But.	H3K9bu
QEP231006_CG_frozen_cecum_C2	4613	_K(bu)STGGK(me)APR_	K(0.864)STGGK(0.864)APR	P84228;P68433;P84244;P02301	2	575.326			1		47.349	Pr./But.	H3K9buK14me1
QEP231006_CG_frozen_cecum_C1	14950	_K(d3)QLATK(ac)AAR_	K(1)QLATK(1)AAR	P84228;P68433;P84244	2	596.847			2		167.24	Canonical	H3K23ac
QEP231006_CG_frozen_cecum_A1	15627	_K(d3)QLATK(pr)AAR_	K(1)QLATK(1)AAR	P84228;P68433;P84244	2	603.855			2	1	160.75	Pr./But.	H3K23pr
QEP231006_CG_frozen_cecum_C3	4780	_K(d3)SAPATGGVK(2m)K(d3)PHR_	K(1)SAPATGGVK(0.977)K(0.977)PHR	P84228;P68433	2	835.984	4	2	4	5	131.83	Canonical	H3K36me2
QEP231006_CG_frozen_cecum_C3	4954	_K(d3)SAPATGGVK(d3)K(2m)PHR_	K(0.999)SAPATGGVK(0.865)K(0.864)PHR	P84228;P68433	2	835.984			1		41.283	Canonical	H3K37me2
QEP231006_CG_frozen_cecum_C4	8453	_K(d3)SAPATGGVK(d3)K(pr)PHR_	K(1)SAPATGGVK(0.931)K(0.931)PHR	P84228;P68433	2	849.981	3	4	4	5	150.04	Pr./But.	H3K37pr
QEP231006_CG_frozen_cecum_A4	8344	_K(d3)SAPATGGVK(me)K(d3)PHR_	K(1)SAPATGGVK(0.994)K(0.994)PHR	P84228;P68433	2	851.491	4	4	4	5	195.51	Canonical	H3K36me1
QEP231006_CG_frozen_cecum_C2	4574	_K(d3)SAPSTGGVK(2m)K(d3)PHR_	K(1)SAPSTGGVK(0.995)K(0.995)PHR	P84244;P02301	2	843.981			1		120.77	Canonical	H3.3K36me2
QEP231006_CG_frozen_cecum_C2	8262	_K(d3)SAPSTGGVK(d3)K(pr)PHR_	K(1)SAPSTGGVK(0.925)K(0.925)PHR	P84244;P02301	2	857.979			1		81.865	Pr./But.	H3.3K37pr
QEP231006_CG_frozen_cecum_C1	8177	_K(d3)SAPSTGGVK(me)K(d3)PHR_	K(1)SAPSTGGVK(0.989)K(0.989)PHR	P84244;P02301	2	859.488	4	5	4	4	136.48	Canonical	H3.3K36me1
QEP231006_CG_frozen_cecum_C3	5649	_K(d3)SAPSTGGVK(me)K(me)PHR_	K(0.99)SAPSTGGVK(0.998)K(0.993)PHR	P84244;P02301	3	578			2		45.79	Canonical	H3.3K36me1K37me1
QEP231006_CG_frozen_colon_C2	7045	_K(d3)STGGK(ac)APR_	K(1)STGGK(1)APR	P84228;P68433;P84244;P02301	2	554.303	4	5	4	5	130.27	Canonical	H3K14ac
QEP231006_CG_frozen_colon_C3	9178	_K(d3)STGGK(cr)APR_	K(0.901)STGGK(0.901)APR	P84228;P68433;P84244;P02301	2	567.311	1				43.124	Other acylations	H3K14cr
QEP231006_CG_frozen_colon_C1	8019	_K(d3)STGGK(pr)APR_	K(1)STGGK(1)APR	P84228;P68433;P84244;P02301	2	561.311	4	5	4	5	120.46	Pr./But.	H3K14pr
QEP231006_CG_frozen_colon_C4	7953	_K(fo)GNYAER_	K(1)GNYAER	Q64522;Q8R1M2	2	492.73	1				51.572	Other acylations	H2AK36fo
QEP231006_CG_frozen_cecum_A2	13683	_K(la)STGGK(la)APR_	K(1)STGGK(1)APR	P84228;P68433;P84244;P02301	1	1164.6	1	1	3	2	53.775	Other acylations	H3K9laK14la
QEP231006_CG_frozen_cecum_C1	5746	_K(me)SAPATGGVK(2m)K(d3)PHR_	K(1)SAPATGGVK(0.919)K(0.919)PHR	P84228;P68433	2	842.992	4	5	4	5	125.74	Canonical	H3K27me1K36me2
QEP231006_CG_frozen_cecum_A3	8682	_K(me)SAPATGGVK(d3)K(d3)PHR_	K(1)SAPATGGVK(1)K(1)PHR	P84228;P68433	2	851.491	2	4	4	5	185.08	Canonical	H3K27me1
QEP231006_CG_frozen_cecum_C1	9585	_K(me)SAPATGGVK(d3)K(pr)PHR_	K(1)SAPATGGVK(0.993)K(0.993)PHR	P84228;P68433	2	856.989		2	3	3	139.86	Pr./But.	H3K27me1K37pr
QEP231006_CG_frozen_cecum_C1	9411	_K(me)SAPATGGVK(me)K(d3)PHR_	K(1)SAPATGGVK(0.906)K(0.906)PHR	P84228;P68433	2	858.499	3	4	4	5	129.89	Canonical	H3K27me1K36me1
QEP231006_CG_frozen_cecum_C2	10051	_K(me)SAPATGGVK(me)K(pr)PHR_	K(1)SAPATGGVK(0.889)K(0.889)PHR	P84228;P68433	2	863.997			1		58.37	Pr./But.	H3K27me1K36me1K37pr
QEP231006_CG_frozen_colon_C3	9315	_K(me)SAPATGGVK(pr)K(d3)PHR_	K(1)SAPATGGVK(0.767)K(0.767)PHR	P84228;P68433	2	856.989	1	1			76.143	Pr./But.	H3K27me1K36pr
QEP231006_CG_frozen_colon_A5	5104	_K(me)SAPSTGGVK(2m)K(d3)PHR_	K(1)SAPSTGGVK(0.903)K(0.903)PHR	P84244;P02301	3	567.662	1	4	2	3	117.07	Canonical	H3.3K27me1K36me2
QEP231006_CG_frozen_colon_A4	5297	_K(me)SAPSTGGVK(3m)K(d3)PHR_	K(0.999)SAPSTGGVK(0.822)K(0.822)PHR	P84244;P02301	3	572.334		1			42.317	Canonical	H3.3K27me1K36me3
QEP231006_CG_frozen_cecum_C1	8559	_K(me)SAPSTGGVK(d3)K(d3)PHR_	K(1)SAPSTGGVK(1)K(1)PHR	P84244;P02301	2	859.488	3	1	3	3	133.81	Canonical	H3.3K27me1
QEP231006_CG_frozen_colon_A5	9026	_K(me)SAPSTGGVK(me)K(d3)PHR_	K(1)SAPSTGGVK(0.902)K(0.902)PHR	P84244;P02301	2	866.496	1	1	2	1	77.379	Canonical	H3.3K27me1K36me1
QEP231006_CG_frozen_cecum_C3	8788	_K(me)STGGK(ac)APR_	K(1)STGGK(1)APR	P84228;P68433;P84244;P02301	2	561.311	4	5	4	5	124.98	Canonical	H3K9me1K14ac
QEP231006_CG_frozen_colon_C3	8541	_K(me)STGGK(d3)APR_	K(1)STGGK(1)APR	P84228;P68433;P84244;P02301	2	562.82	3	5	4	5	117.4	Canonical	H3K9me1
QEP231006_CG_frozen_cecum_C3	3785	_K(me)STGGK(me)APR_	K(1)STGGK(1)APR	P84228;P68433;P84244;P02301	2	569.828	2	2	3	4	50.703	Canonical	H3K9me1K14me1
QEP231006_CG_frozen_colon_C2	9239	_K(me)STGGK(pr)APR_	K(1)STGGK(1)APR	P84228;P68433;P84244;P02301	2	568.319	3	5	4	5	127.56	Pr./But.	H3K9me1K14pr
QEP231006_CG_frozen_colon_A3	8932	_K(pr)GNYAER_	K(1)GNYAER	Q64522;Q8R1M2	2	506.746	2	5	3	4	104.45	Pr./But.	H2AK36pr
QEP231006_CG_frozen_cecum_C2	9192	_K(pr)GNYSER_	K(1)GNYSER	C0HKE9;C0HKE8;C0HKE7;C0HKE6;C0HKE5;C0HKE4;C0HKE3;C0HKE2;C0HKE1;Q8CGP6;Q8CGP7;Q8CGP5;Q8BFU2	2	514.743	4	5	3	4	111.82	Pr./But.	H2AisoK36pr
QEP231006_CG_frozen_cecum_C2	17399	_K(pr)LPFQR_	K(1)LPFQR	P84228;P68433;P84244;P02301	2	482.274	4	5	4	5	119.23	Pr./But.	H3K64pr
QEP231006_CG_frozen_colon_A4	15099	_K(pr)QLATK(d3)AAR_	K(1)QLATK(1)AAR	P84228;P68433;P84244	2	603.855	4	4	3	4	153.78	Pr./But.	H3K18pr
QEP231006_CG_frozen_cecum_C2	16601	_K(pr)QLATK(pr)AAR_	K(1)QLATK(1)AAR	P84228;P68433;P84244	2	609.354			4	2	117.04	Pr./But.	H3K18prK23pr
QEP231006_CG_frozen_colon_A4	8623	_K(pr)SAPATGGVK(d3)K(d3)PHR_	K(1)SAPATGGVK(1)K(1)PHR	P84228;P68433	2	849.981	4	4	2	5	160.36	Pr./But.	H3K27pr
QEP231006_CG_frozen_colon_A1	9197	_K(pr)SAPATGGVK(me)K(d3)PHR_	K(0.999)SAPATGGVK(0.945)K(0.945)PHR	P84228;P68433	2	856.989		1			58.978	Pr./But.	H3K27prK36me1
QEP231006_CG_frozen_cecum_C4	8490	_K(pr)STGGK(d3)APR_	K(1)STGGK(1)APR	P84228;P68433;P84244;P02301	2	561.311	2	2	4	5	120.46	Pr./But.	H3K9pr
QEP231006_CG_frozen_cecum_A4	3768	_K(pr)STGGK(me)APR_	K(0.987)STGGK(0.987)APR	P84228;P68433;P84244;P02301	2	568.319	3	3	4	3	71.501	Pr./But.	H3K9prK14me1
QEP231006_CG_frozen_cecum_A2	9592	_K(pr)STGGK(pr)APR_	K(1)STGGK(1)APR	P84228;P68433;P84244;P02301	2	566.809	3	2	4	5	116.73	Pr./But.	H3K9prK14pr
QEP231006_CG_frozen_colon_A5	1366	_TK(2m)QTAR_	TK(1)QTAR	P84228;P68433;P84244	2	426.24	3	3	4	5	148.33	Canonical	H3K4me2
QEP231006_CG_frozen_colon_C3	1268	_TK(3m)QTAR_	TK(1)QTAR	P84228;P68433;P84244	2	433.248	2	1	1		107.43	Canonical	H3K4me3
QEP231006_CG_frozen_cecum_A1	7093	_TK(me)QTAR_	TK(1)QTAR	P84228;P68433;P84244	2	441.747	4	5	4	5	106.76	Canonical	H3K4me1
QEP231006_CG_frozen_cecum_A2	7152	_TK(pr)QTAR_	TK(1)QTAR	P84228;P68433;P84244	2	440.238	1			2	110.54	Pr./But.	H3K4pr

## Sheet: Breast
Raw file	Scan number	Modified sequence	Localization probabilities	Proteins	Charge	m/z	TN	Normal	LuA	Score	Class	Modified site(s)	Quantified
QEP231009_CG_frozen_breast_LuA_30	9156	_AK(d3)AK(pr)SR_	AK(1)AK(1)SR	P16104;Q8IUE6;Q93077;Q16777;Q6FI13;Q9BTM1;Q9BTM1-2	2	440.758	1	3	3	107.74	Pr./But.	H2AisoK15pr
QEP231009_CG_frozen_breast_TN_25	9704	_AK(d3)AK(pr)TR_	AK(1)AK(1)TR	P04908;P20671	2	447.765	1	1		94.163	Pr./But.	H2AK15pr
QEP231009_CG_frozen_breast_Normal_24	6876	_AK(fo)AK(d3)SR_	AK(0.978)AK(0.978)SR	P16104;Q8IUE6;Q93077;Q16777;Q6FI13;Q9BTM1;Q9BTM1-2	2	426.742		1		52.683	Other acylations	H2AisoK13fo
QEP231009_CG_frozen_breast_TN_25	7649	_AK(fo)AK(d3)TR_	AK(0.993)AK(0.993)TR	P04908;P20671	2	433.75	1			52.683	Other acylations	H2AK13fo
QEP231009_CG_frozen_breast_Normal_21	8811	_AK(pr)AK(d3)SR_	AK(1)AK(1)SR	P16104;Q8IUE6;Q93077;Q16777;Q6FI13;Q9BTM1;Q9BTM1-2	2	440.758	5	6	4	105.27	Pr./But.	H2AisoK13pr
QEP231009_CG_frozen_breast_TN_25	9534	_AK(pr)AK(d3)TR_	AK(1)AK(1)TR	P04908;P20671	2	447.765	5	6	3	105.27	Pr./But.	H2AK13pr
QEP231009_CG_frozen_breast_Normal_21	10226	_AK(pr)AK(pr)SR_	AK(1)AK(1)SR	P16104;Q8IUE6;Q93077;Q16777;Q6FI13;Q9BTM1;Q9BTM1-2	2	446.256	1	3		82.386	Pr./But.	H2AisoK13prK15pr
QEP231009_CG_frozen_breast_TN_25	10993	_AK(pr)AK(pr)TR_	AK(1)AK(1)TR	P04908;P20671	2	453.264	1	3		78.616	Pr./But.	H2AK13prK15pr
QEP231009_CG_frozen_breast_TN_27	7365	_DNK(d3)K(pr)TR_	DNK(1)K(1)TR	P04908;P20671;P16104;Q8IUE6;Q93077;Q16777;Q6FI13;Q96QV6;Q9BTM1;Q9BTM1-2	2	491.263	3	5	4	108.98	Pr./But.	H2AK75pr
QEP231009_CG_frozen_breast_Normal_19	7560	_DNK(pr)K(d3)TR_	DNK(1)K(1)TR	P04908;P20671;P16104;Q8IUE6;Q93077;Q16777;Q6FI13;Q96QV6;Q9BTM1;Q9BTM1-2	2	491.263	1	5		104.11	Pr./But.	H2AK74pr
QEP231009_CG_frozen_breast_TN_25	9248	_DNK(pr)K(pr)TR_	DNK(1)K(1)TR	P04908;P20671;P16104;Q8IUE6;Q93077;Q16777;Q6FI13;Q96QV6;Q9BTM1;Q9BTM1-2	2	496.762	4	6	1	92.467	Pr./But.	H2AK74prK75pr
QEP231009_CG_frozen_breast_TN_25	15096	_EIAQDFK(2m)TDLR_	EIAQDFK(1)TDLR	P84243;Q16695	2	741.883	2			83.499	Canonical	H3K79me2
QEP231009_CG_frozen_breast_TN_25	21468	_EIAQDFK(me)TDLR_	EIAQDFK(1)TDLR	P84243;Q16695	2	757.39	2			74.944	Canonical	H3K79me1
QEP231009_CG_frozen_breast_Normal_21	5034	_GK(ac)QGGK(d3)AR_	GK(1)QGGK(1)AR	P04908;P20671;Q8IUE6;Q93077;Q16777;Q6FI13;Q96QV6	2	504.277	1	2	2	98.503	Canonical	H2AK5ac
QEP231009_CG_frozen_breast_Normal_24	5998	_GK(ac)QGGK(fo)VR_	GK(1)QGGK(1)VR	Q9BTM1;Q9BTM1-2	2	509.775		1		47.849	Other acylations	H2AJK5acK9fo
QEP231009_CG_frozen_breast_LuA_31	6019	_GK(ac)QGGK(pr)AR_	GK(1)QGGK(1)AR	P04908;P20671;Q8IUE6;Q93077;Q16777;Q6FI13;Q96QV6	2	509.775			1	89.55	Pr./But.	H2AK5acK9pr
QEP231009_CG_frozen_breast_LuA_33	5836	_GK(d3)QGGK(fo)VR_	GK(1)QGGK(1)VR	Q9BTM1;Q9BTM1-2	2	511.284	2	1	2	60.788	Other acylations	H2AJK9fo
QEP231009_CG_frozen_breast_Normal_21	6059	_GK(d3)QGGK(pr)AR_	GK(1)QGGK(1)AR	P04908;P20671;Q8IUE6;Q93077;Q16777;Q6FI13;Q96QV6	2	511.284	3	5	2	122.78	Pr./But.	H2AK9pr
QEP231009_CG_frozen_breast_Normal_21	7529	_GK(d3)QGGK(pr)VR_	GK(1)QGGK(1)VR	Q9BTM1;Q9BTM1-2	2	525.3		3		73.975	Pr./But.	H2AJK9pr
QEP231009_CG_frozen_breast_Normal_21	6230	_GK(pr)QGGK(d3)AR_	GK(1)QGGK(1)AR	P04908;P20671;Q8IUE6;Q93077;Q16777;Q6FI13;Q96QV6	2	511.284	3	4	3	122.78	Pr./But.	H2AK5pr
QEP231009_CG_frozen_breast_Normal_24	7529	_GK(pr)QGGK(d3)VR_	GK(1)QGGK(1)VR	Q9BTM1;Q9BTM1-2	2	525.3	5	4	3	122.78	Pr./But.	H2AJK5pr
QEP231009_CG_frozen_breast_TN_25	7689	_GK(pr)QGGK(pr)AR_	GK(1)QGGK(1)AR	P04908;P20671;Q8IUE6;Q93077;Q16777;Q6FI13;Q96QV6	2	516.783	1	1	1	81.297	Pr./But.	H2AK5prK9pr
QEP231009_CG_frozen_breast_TN_25	15191	_K(2m)QLATK(ac)AAR_	K(1)QLATK(1)AAR	P84243;Q5TEC6;Q6NXT2	2	588.348	3			95.909	Canonical	H3K18me2K23ac
QEP231009_CG_frozen_breast_TN_28	1796	_K(2m)SAPATGGVK(2m)K(d3)PHR_	K(1)SAPATGGVK(0.927)K(0.927)PHR	Q16695;Q5TEC6	4	414.246	5	6	4	130.07	Canonical	H3K27me2K36me2
QEP231009_CG_frozen_breast_TN_25	2558	_K(2m)SAPATGGVK(2m)K(pr)PHR_	K(1)SAPATGGVK(0.931)K(0.931)PHR	Q16695;Q5TEC6	3	555.658	1			102.15	Pr./But.	H3K27me2K36me2K37pr
QEP231009_CG_frozen_breast_TN_28	3837	_K(2m)SAPATGGVK(d3)K(d3)PHR_	K(1)SAPATGGVK(1)K(1)PHR	Q16695;Q5TEC6	2	835.984	5	6	4	222.2	Canonical	H3K27me2
QEP231009_CG_frozen_breast_TN_25	4593	_K(2m)SAPATGGVK(d3)K(pr)PHR_	K(1)SAPATGGVK(0.99)K(0.99)PHR	Q16695;Q5TEC6	2	841.482	1			184.44	Pr./But.	H3K27me2K37pr
QEP231009_CG_frozen_breast_TN_29	4349	_K(2m)SAPATGGVK(me)K(d3)PHR_	K(1)SAPATGGVK(0.964)K(0.964)PHR	Q16695;Q5TEC6	2	842.992	5	4	4	159.44	Canonical	H3K27me2K36me1
QEP231009_CG_frozen_breast_TN_25	3163	_K(2m)SAPATGGVK(me)K(me)PHR_	K(0.995)SAPATGGVK(0.997)K(0.998)PHR	Q16695;Q5TEC6	3	567.002	3			44.925	Canonical	H3K27me2K36me1K37me1
QEP231009_CG_frozen_breast_TN_25	5148	_K(2m)SAPATGGVK(me)K(pr)PHR_	K(1)SAPATGGVK(0.838)K(0.838)PHR	Q16695;Q5TEC6	3	565.996	3	1		118.13	Pr./But.	H3K27me2K36me1K37pr
QEP231009_CG_frozen_breast_TN_25	4428	_K(2m)SAPATGGVK(pr)K(d3)PHR_	K(1)SAPATGGVK(0.98)K(0.98)PHR	Q16695;Q5TEC6	2	841.482	1			215.53	Pr./But.	H3K27me2K36pr
QEP231009_CG_frozen_breast_TN_25	2288	_K(2m)STGGK(ac)APR_	K(1)STGGK(1)APR	P84243;Q16695;Q5TEC6;Q6NXT2	2	545.804	4	6	4	133.23	Canonical	H3K9me2K14ac
QEP231009_CG_frozen_breast_Normal_24	2267	_K(2m)STGGK(d3)APR_	K(1)STGGK(1)APR	P84243;Q16695;Q5TEC6;Q6NXT2	2	547.313	5	6	4	113.71	Canonical	H3K9me2
QEP231009_CG_frozen_breast_Normal_24	1855	_K(2m)STGGK(fo)APR_	K(0.999)STGGK(0.999)APR	P84243;Q16695;Q5TEC6	2	538.796		1		60.118	Other acylations	H3K9me2K14fo
QEP231009_CG_frozen_breast_LuA_31	2969	_K(2m)STGGK(pr)APR_	K(1)STGGK(1)APR	P84243;Q16695;Q5TEC6	2	552.812	4	3	2	121.09	Pr./But.	H3K9me2K14pr
QEP231009_CG_frozen_breast_TN_27	1809	_K(3m)SAPATGGVK(2m)K(d3)PHR_	K(0.998)SAPATGGVK(0.946)K(0.947)PHR	Q16695;Q5TEC6	3	556.664	2			71.354	Canonical	H3K27me3K36me2
QEP231009_CG_frozen_breast_TN_25	3976	_K(3m)SAPATGGVK(d3)K(d3)PHR_	K(1)SAPATGGVK(1)K(1)PHR	Q16695;Q5TEC6	2	842.992	4		2	177.83	Canonical	H3K27me3
QEP231009_CG_frozen_breast_TN_25	4440	_K(3m)SAPATGGVK(me)K(d3)PHR_	K(1)SAPATGGVK(0.989)K(0.989)PHR	Q16695;Q5TEC6	3	567.002	2	1	1	156.2	Canonical	H3K27me3K36me1
QEP231009_CG_frozen_breast_LuA_32	5001	_K(3m)SAPATGGVK(me)K(pr)PHR_	K(1)SAPATGGVK(0.782)K(0.782)PHR	Q16695;Q5TEC6	3	570.668			1	70.654	Pr./But.	H3K27me3K36me1K37pr
QEP231009_CG_frozen_breast_TN_25	2635	_K(3m)SAPATGGVK(pr)K(2m)PHR_	K(0.987)SAPATGGVK(0.773)K(0.767)PHR	Q16695;Q5TEC6	4	420.499	1			44.44	Pr./But.	H3K27me3K36prK37me2
QEP231009_CG_frozen_breast_TN_25	2212	_K(3m)STGGK(ac)APR_	K(1)STGGK(1)APR	P84243;Q16695;Q5TEC6;Q6NXT2	3	368.877	1			77.14	Canonical	H3K9me3K14ac
QEP231009_CG_frozen_breast_LuA_30	2068	_K(3m)STGGK(d3)APR_	K(1)STGGK(1)APR	P84243;Q16695;Q5TEC6;Q6NXT2	2	554.321	5	5	4	145.72	Canonical	H3K9me3
QEP231009_CG_frozen_breast_Normal_24	2856	_K(3m)STGGK(pr)APR_	K(1)STGGK(1)APR	P84243;Q16695;Q5TEC6	2	559.819	4	4	3	130.75	Pr./But.	H3K9me3K14pr
QEP231009_CG_frozen_breast_TN_25	15160	_K(ac)QLATK(ac)AAR_	K(1)QLATK(1)AAR	P84243;Q5TEC6;Q6NXT2	2	595.338	1			106.6	Canonical	H3K18acK23ac
QEP231009_CG_frozen_breast_LuA_30	7278	_K(ac)STGGK(ac)APR_	K(1)STGGK(1)APR	P84243;Q16695;Q5TEC6;Q6NXT2	2	552.793	1		1	87.639	Canonical	H3K9acK14ac
QEP231009_CG_frozen_breast_TN_25	6637	_K(bu)SAPATGGVK(2m)K(d3)PHR_	K(1)SAPATGGVK(0.83)K(0.83)PHR	Q71DI3;P68431;Q16695;Q5TEC6	3	565.996	1			78.401	Pr./But.	H3K27buK36me2
QEP231009_CG_frozen_breast_TN_25	10104	_K(bu)SAPATGGVK(d3)K(d3)PHR_	K(1)SAPATGGVK(1)K(1)PHR	Q71DI3;P68431;Q16695;Q5TEC6	2	856.989	1			93.258	Pr./But.	H3K27bu
QEP231009_CG_frozen_breast_TN_25	10688	_K(bu)STGGK(ac)APR_	K(1)STGGK(1)APR	Q71DI3;P68431;P84243;Q16695;Q5TEC6;Q6NXT2	2	566.809	3	2	2	101.54	Pr./But.	H3K9buK14ac
QEP231009_CG_frozen_breast_TN_25	10618	_K(bu)STGGK(d3)APR_	K(1)STGGK(1)APR	Q71DI3;P68431;P84243;Q16695;Q5TEC6;Q6NXT2	2	568.319	5	1	2	93.374	Pr./But.	H3K9bu
QEP231009_CG_frozen_breast_TN_25	15172	_K(d3)QLATK(ac)AAR_	K(1)QLATK(1)AAR	P84243;Q5TEC6;Q6NXT2	2	596.847	2	3	2	163.9	Canonical	H3K23ac
QEP231009_CG_frozen_breast_TN_29	15748	_K(d3)QLATK(pr)AAR_	K(1)QLATK(1)AAR	P84243;Q5TEC6	2	603.855	4	2	2	139.88	Pr./But.	H3K23pr
QEP231009_CG_frozen_breast_TN_29	4535	_K(d3)SAPATGGVK(2m)K(d3)PHR_	K(1)SAPATGGVK(0.948)K(0.948)PHR	Q16695;Q5TEC6	2	835.984	5	5	4	159.94	Canonical	H3K36me2
QEP231009_CG_frozen_breast_TN_25	8663	_K(d3)SAPATGGVK(d3)K(pr)PHR_	K(1)SAPATGGVK(0.882)K(0.882)PHR	Q16695;Q5TEC6	2	849.981	3			138.76	Pr./But.	H3K37pr
QEP231009_CG_frozen_breast_TN_25	8508	_K(d3)SAPATGGVK(me)K(d3)PHR_	K(1)SAPATGGVK(0.973)K(0.973)PHR	Q16695;Q5TEC6	2	851.491	5	4	4	157.38	Canonical	H3K36me1
QEP231009_CG_frozen_breast_Normal_21	4890	_K(d3)SAPATGGVK(me)K(pr)PHR_	K(0.999)SAPATGGVK(0.865)K(0.865)PHR	Q16695;Q5TEC6	3	571.662		1		64.224	Pr./But.	H3K36me1K37pr
QEP231009_CG_frozen_breast_Normal_22	6945	_K(d3)STGGK(ac)APR_	K(1)STGGK(1)APR	P84243;Q16695;Q5TEC6;Q6NXT2	2	554.303	5	6	4	123.98	Canonical	H3K14ac
QEP231009_CG_frozen_breast_TN_28	9499	_K(d3)STGGK(bu)APR_	K(1)STGGK(1)APR	Q71DI3;P68431;P84243;Q16695;Q5TEC6;Q6NXT2	2	568.319	1			82.452	Pr./But.	H3K14bu
QEP231009_CG_frozen_breast_TN_28	8301	_K(d3)STGGK(pr)APR_	K(1)STGGK(1)APR	P84243;Q16695;Q5TEC6	2	561.311	5	4	4	120.46	Pr./But.	H3K14pr
QEP231009_CG_frozen_breast_TN_25	6913	_K(fo)STGGK(d3)APR_	K(1)STGGK(1)APR	P84243;Q16695;Q5TEC6	2	547.295	2	2		61.962	Other acylations	H3K9fo
QEP231009_CG_frozen_breast_Normal_21	8825	_K(hi)TEAPK(ac)GPR_	K(0.993)TEAPK(0.993)GPR	Q8IZA3;Q8IZA3-2	2	615.827	1	2		41.979	Other acylations	H1.8K317hiK322ac
QEP231009_CG_frozen_breast_TN_29	13732	_K(la)STGGK(la)APR_	K(1)STGGK(1)APR	P84243;Q16695;Q5TEC6	2	582.804	1		2	41.029	Other acylations	H3K9laK14la
QEP231009_CG_frozen_breast_TN_27	5289	_K(me)SAPATGGVK(2m)K(d3)PHR_	K(1)SAPATGGVK(0.903)K(0.903)PHR	Q16695;Q5TEC6	3	562.33	5	4	4	117.07	Canonical	H3K27me1K36me2
QEP231009_CG_frozen_breast_TN_25	6265	_K(me)SAPATGGVK(2m)K(pr)PHR_	K(1)SAPATGGVK(0.876)K(0.876)PHR	Q16695;Q5TEC6	3	565.996	1			74.769	Pr./But.	H3K27me1K36me2K37pr
QEP231009_CG_frozen_breast_TN_29	5282	_K(me)SAPATGGVK(3m)K(d3)PHR_	K(1)SAPATGGVK(0.874)K(0.874)PHR	Q16695;Q5TEC6	3	567.002	2			68.83	Canonical	H3K27me1K36me3
QEP231009_CG_frozen_breast_TN_25	10465	_K(me)SAPATGGVK(bu)K(d3)PHR_	K(1)SAPATGGVK(0.904)K(0.904)PHR	Q71DI3;P68431;Q16695;Q5TEC6	2	863.997	1			84.658	Pr./But.	H3K27me1K36bu
QEP231009_CG_frozen_breast_TN_25	9006	_K(me)SAPATGGVK(d3)K(d3)PHR_	K(1)SAPATGGVK(1)K(1)PHR	Q16695;Q5TEC6	2	851.491	5	6	4	167.09	Canonical	H3K27me1
QEP231009_CG_frozen_breast_TN_25	9681	_K(me)SAPATGGVK(d3)K(pr)PHR_	K(1)SAPATGGVK(0.995)K(0.995)PHR	Q16695;Q5TEC6	2	856.989	2			177.57	Pr./But.	H3K27me1K37pr
QEP231009_CG_frozen_breast_TN_25	9479	_K(me)SAPATGGVK(me)K(d3)PHR_	K(1)SAPATGGVK(0.913)K(0.913)PHR	Q16695;Q5TEC6	2	858.499	5	4	4	152.07	Canonical	H3K27me1K36me1
QEP231009_CG_frozen_breast_TN_25	6715	_K(me)SAPATGGVK(me)K(me)PHR_	K(1)SAPATGGVK(1)K(1)PHR	Q16695;Q5TEC6	3	577.34	1			43.184	Canonical	H3K27me1K36me1K37me1
QEP231009_CG_frozen_breast_TN_25	10249	_K(me)SAPATGGVK(me)K(pr)PHR_	K(1)SAPATGGVK(0.871)K(0.871)PHR	Q16695;Q5TEC6	3	576.334	1			62.042	Pr./But.	H3K27me1K36me1K37pr
QEP231009_CG_frozen_breast_Normal_24	8424	_K(me)STGGK(ac)APR_	K(1)STGGK(1)APR	P84243;Q16695;Q5TEC6;Q6NXT2	2	561.311	5	6	4	123.72	Canonical	H3K9me1K14ac
QEP231009_CG_frozen_breast_TN_25	8911	_K(me)STGGK(d3)APR_	K(1)STGGK(1)APR	P84243;Q16695;Q5TEC6;Q6NXT2	2	562.82	5	6	4	105.14	Canonical	H3K9me1
QEP231009_CG_frozen_breast_TN_25	3586	_K(me)STGGK(me)APR_	K(1)STGGK(1)APR	P84243;Q16695;Q5TEC6;Q6NXT2	2	569.828	3	4	4	57.177	Canonical	H3K9me1K14me1
QEP231009_CG_frozen_breast_Normal_21	9420	_K(me)STGGK(pr)APR_	K(1)STGGK(1)APR	P84243;Q16695;Q5TEC6	2	568.319	5	5	4	119.29	Pr./But.	H3K9me1K14pr
QEP231009_CG_frozen_breast_TN_25	9779	_K(pr)GNYAER_	K(1)GNYAER	Q8IUE6;Q93077;Q16777;Q6FI13;Q96QV6;Q9BTM1;Q9BTM1-2	2	506.746	2	5	1	114.6	Pr./But.	H2AK36pr
QEP231009_CG_frozen_breast_TN_25	9301	_K(pr)GNYSER_	K(1)GNYSER	P04908;P20671	2	514.743	2	2		92.47	Pr./But.	H2AisoK36pr
QEP231009_CG_frozen_breast_TN_27	16340	_K(pr)LPFQR_	K(1)LPFQR	P0DPK2;P0DPK5;P84243;Q16695;Q5TEC6	2	482.274	5	5	4	103.41	Pr./But.	H3K64pr
QEP231009_CG_frozen_breast_TN_25	16262	_K(pr)QLATK(d3)AAR_	K(1)QLATK(1)AAR	P84243;Q5TEC6	2	603.855	5	4	4	139.88	Pr./But.	H3K18pr
QEP231009_CG_frozen_breast_TN_25	5449	_K(pr)SAPATGGVK(2m)K(d3)PHR_	K(0.998)SAPATGGVK(0.89)K(0.889)PHR	Q16695;Q5TEC6	3	561.324	1			79.004	Pr./But.	H3K27prK36me2
QEP231009_CG_frozen_breast_TN_25	8842	_K(pr)SAPATGGVK(d3)K(d3)PHR_	K(1)SAPATGGVK(1)K(1)PHR	Q16695;Q5TEC6	2	849.981	3			150.94	Pr./But.	H3K27pr
QEP231009_CG_frozen_breast_TN_29	9244	_K(pr)SAPATGGVK(me)K(d3)PHR_	K(1)SAPATGGVK(0.813)K(0.813)PHR	Q16695;Q5TEC6	2	856.989	1			67.726	Pr./But.	H3K27prK36me1
QEP231009_CG_frozen_breast_TN_28	8595	_K(pr)STGGK(ac)APR_	K(1)STGGK(1)APR	P84243;Q16695;Q5TEC6	2	559.801	5	2	2	117.04	Pr./But.	H3K9prK14ac
QEP231009_CG_frozen_breast_TN_27	8320	_K(pr)STGGK(d3)APR_	K(1)STGGK(1)APR	P84243;Q16695;Q5TEC6	2	561.311	4	6	3	121.62	Pr./But.	H3K9pr
QEP231009_CG_frozen_breast_Normal_24	3516	_K(pr)STGGK(me)APR_	K(0.983)STGGK(0.983)APR	P84243;Q16695;Q5TEC6	2	568.319	1	1		73.248	Pr./But.	H3K9prK14me1
QEP231009_CG_frozen_breast_TN_25	9793	_K(pr)STGGK(pr)APR_	K(1)STGGK(1)APR	P84243;Q16695;Q5TEC6	2	566.809	5	6	4	95.909	Pr./But.	H3K9prK14pr
QEP231009_CG_frozen_breast_TN_29	1223	_TK(2m)QTAR_	TK(1)QTAR	P0DPK2;P0DPK5;P84243;Q16695;Q5TEC6;Q6NXT2	2	426.24	4	5	4	148.33	Canonical	H3K4me2
QEP231009_CG_frozen_breast_TN_29	1217	_TK(3m)QTAR_	TK(1)QTAR	P0DPK2;P0DPK5;P84243;Q16695;Q5TEC6;Q6NXT2	2	433.248	2	1	1	105.39	Canonical	H3K4me3
QEP231009_CG_frozen_breast_Normal_21	4966	_TK(fo)QTAR_	TK(1)QTAR	P0DPK2;P0DPK5;P84243;Q16695;Q5TEC6	2	426.222		1		44.531	Other acylations	H3K4fo
QEP231009_CG_frozen_breast_TN_25	7414	_TK(me)QTAR_	TK(1)QTAR	P0DPK2;P0DPK5;P84243;Q16695;Q5TEC6;Q6NXT2	2	441.747	5	5	4	85.306	Canonical	H3K4me1
QEP231009_CG_frozen_breast_TN_25	7247	_TK(pr)QTAR_	TK(1)QTAR	P0DPK2;P0DPK5;P84243;Q16695;Q5TEC6	2	440.238	4	5	3	126.04	Pr./But.	H3K4pr

## Sheet: Mouse Tissues
Raw file	Scan number	Modified sequence	Localization probabilities	Proteins	Charge	m/z	Spleen	Liver	Kidney	Heart	Brain	Score	Class	Modified site(s)	Quantified
HF221212_CG_D3AcPIC_Kidney_YSD2	9479	_AK(d3)AK(pr)SR_	AK(1)AK(1)SR	P27661;Q64522;Q8BFU2;Q8R1M2	2	440.758	3		2	2		85.89	Pr./But.	H2AisoK15pr
HF221212_CG_D3AcPIC_Spleen_YSD3	10232	_AK(d3)AK(pr)TR_	AK(1)AK(1)TR	C0HKE9;C0HKE8;C0HKE7;C0HKE6;C0HKE5;C0HKE4;C0HKE3;C0HKE2;C0HKE1;Q8CGP6;Q8CGP7;Q8CGP5	2	447.765	3		2	2		85.89	Pr./But.	H2AK15pr
HF221212_CG_D3AcPIC_Spleen_YSD3	9786	_AK(pr)AK(d3)SR_	AK(0.998)AK(0.998)SR	P27661;Q64522;Q8BFU2;Q8R1M2	2	440.758	3	3	3	3	1	92.191	Pr./But.	H2AisoK13pr
HF221212_CG_D3AcPIC_Spleen_YSD1	10329	_AK(pr)AK(d3)TR_	AK(0.999)AK(0.999)TR	C0HKE9;C0HKE8;C0HKE7;C0HKE6;C0HKE5;C0HKE4;C0HKE3;C0HKE2;C0HKE1;Q8CGP6;Q8CGP7;Q8CGP5	2	447.765	3	1		2	1	89.673	Pr./But.	H2AK13pr
HF221212_CG_D3AcPIC_Spleen_YSD1	11617	_AK(pr)AK(pr)SR_	AK(1)AK(1)SR	P27661;Q64522;Q8BFU2;Q8R1M2	2	446.256	2					83.377	Pr./But.	H2AisoK13prK15pr
HF221212_CG_D3AcPIC_Spleen_YSD3	11775	_AK(pr)AK(pr)TR_	AK(1)AK(1)TR	C0HKE9;C0HKE8;C0HKE7;C0HKE6;C0HKE5;C0HKE4;C0HKE3;C0HKE2;C0HKE1;Q8CGP6;Q8CGP7;Q8CGP5	2	453.264	3					76.847	Pr./But.	H2AK13prK15pr
HF221212_CG_D3AcPIC_Kidney_YSD2	7759	_DNK(d3)K(pr)TR_	DNK(1)K(1)TR	P27661;C0HKE9;C0HKE8;C0HKE7;C0HKE6;C0HKE5;C0HKE4;C0HKE3;C0HKE2;C0HKE1;Q8CGP6;Q8CGP7;Q8CGP5;Q64522;Q8BFU2;Q8R1M2	2	491.263			2	2		104.8	Pr./But.	H2AK75pr
HF221212_CG_D3AcPIC_Heart_YSD3	8270	_DNK(pr)K(d3)TR_	DNK(1)K(1)TR	P27661;C0HKE9;C0HKE8;C0HKE7;C0HKE6;C0HKE5;C0HKE4;C0HKE3;C0HKE2;C0HKE1;Q8CGP6;Q8CGP7;Q8CGP5;Q64522;Q8BFU2;Q8R1M2	2	491.263	3		2	3	2	117.62	Pr./But.	H2AK74pr
HF221212_CG_D3AcPIC_Kidney_YSD1	9828	_DNK(pr)K(pr)TR_	DNK(1)K(1)TR	P27661;C0HKE9;C0HKE8;C0HKE7;C0HKE6;C0HKE5;C0HKE4;C0HKE3;C0HKE2;C0HKE1;Q8CGP6;Q8CGP7;Q8CGP5;Q64522;Q8BFU2;Q8R1M2	2	496.762			2			70.268	Pr./But.	H2AK74prK75pr
HF221212_CG_D3AcPIC_Spleen_YSD1	16557	_EIAQDFK(2m)TDLR_	EIAQDFK(1)TDLR	P02301;P84228;P68433;P84244	2	741.883	3	3	2	1		143.96	Canonical	H3K79me2
HF221212_CG_D3AcPIC_Spleen_YSD1	24530	_EIAQDFK(me)TDLR_	EIAQDFK(1)TDLR	P02301;P84228;P68433;P84244	2	757.39	2	2		2		155.06	Canonical	H3K79me1
HF221212_CG_D3AcPIC_Liver_YSD1	24177	_EIAQDFK(pr)TDLR_	EIAQDFK(1)TDLR	P02301;P84228;P68433;P84244	2	755.88		1	1			53.683	Pr./But.	H3K79pr
HF221212_CG_D3AcPIC_Kidney_YSD1	2943	_GK(3m)QGGK(me)AR_	GK(1)QGGK(1)AR	C0HKE9;C0HKE8;C0HKE7;C0HKE6;C0HKE5;C0HKE4;C0HKE3;C0HKE2;C0HKE1;Q8CGP6;Q8CGP7;Q8CGP5;Q64522;Q8BFU2	2	511.303			1		1	110.36	Canonical	H2AK5me3K9me1
HF221212_CG_D3AcPIC_Heart_YSD3	5768	_GK(ac)QGGK(d3)AR_	GK(0.998)QGGK(0.998)AR	C0HKE9;C0HKE8;C0HKE7;C0HKE6;C0HKE5;C0HKE4;C0HKE3;C0HKE2;C0HKE1;Q8CGP6;Q8CGP7;Q8CGP5;Q64522;Q8BFU2	2	504.277				3		79.116	Canonical	H2AK5ac
HF221212_CG_D3AcPIC_Spleen_YSD2	6505	_GK(d3)QGGK(pr)AR_	GK(1)QGGK(1)AR	C0HKE9;C0HKE8;C0HKE7;C0HKE6;C0HKE5;C0HKE4;C0HKE3;C0HKE2;C0HKE1;Q8CGP6;Q8CGP7;Q8CGP5;Q64522;Q8BFU2	2	511.284	3	2	2	2	1	105.39	Pr./But.	H2AK9pr
HF221212_CG_D3AcPIC_Spleen_YSD3	6827	_GK(pr)QGGK(d3)AR_	GK(1)QGGK(1)AR	C0HKE9;C0HKE8;C0HKE7;C0HKE6;C0HKE5;C0HKE4;C0HKE3;C0HKE2;C0HKE1;Q8CGP6;Q8CGP7;Q8CGP5;Q64522;Q8BFU2	2	511.284	3	1	2	3	1	122.78	Pr./But.	H2AK5pr
HF221212_CG_D3AcPIC_Spleen_YSD2	7909	_GK(pr)QGGK(pr)AR_	GK(1)QGGK(1)AR	C0HKE9;C0HKE8;C0HKE7;C0HKE6;C0HKE5;C0HKE4;C0HKE3;C0HKE2;C0HKE1;Q8CGP6;Q8CGP7;Q8CGP5;Q64522;Q8BFU2	2	516.783	3			2		91.041	Pr./But.	H2AK5prK9pr
HF221212_CG_D3AcPIC_Spleen_YSD3	16358	_K(2m)QLATK(ac)AAR_	K(1)QLATK(1)AAR	P84228;P68433;P84244	2	588.348	2					89.296	Canonical	H3K18me2K23ac
HF221212_CG_D3AcPIC_Spleen_YSD1	8648	_K(2m)QLATK(d3)AAR_	K(1)QLATK(1)AAR	P84228;P68433;P84244	2	589.858	3		2		1	148.14	Canonical	H3K18me2
HF221212_CG_D3AcPIC_Spleen_YSD2	2128	_K(2m)SAPATGGVK(2m)K(d3)PHR_	K(1)SAPATGGVK(0.95)K(0.95)PHR	P84228;P68433	2	827.485	3	3	3	3	3	136.01	Canonical	H3K27me2K36me2
HF221212_CG_D3AcPIC_Spleen_YSD3	3228	_K(2m)SAPATGGVK(2m)K(pr)PHR_	K(1)SAPATGGVK(0.926)K(0.926)PHR	P84228;P68433	4	416.995	2	1		1		128.9	Pr./But.	H3K27me2K36me2K37pr
HF221212_CG_D3AcPIC_Liver_YSD2	5301	_K(2m)SAPATGGVK(bu)K(d3)PHR_	K(1)SAPATGGVK(0.879)K(0.879)PHR	P84228;P68433	2	848.49		1				89.301	Pr./But.	H3K27me2K36bu
HF221212_CG_D3AcPIC_Spleen_YSD2	4042	_K(2m)SAPATGGVK(d3)K(d3)PHR_	K(1)SAPATGGVK(1)K(1)PHR	P84228;P68433	2	835.984	3	3	3	3	3	195.09	Canonical	H3K27me2
HF221212_CG_D3AcPIC_Spleen_YSD3	4664	_K(2m)SAPATGGVK(d3)K(pr)PHR_	K(1)SAPATGGVK(0.987)K(0.987)PHR	P84228;P68433	2	841.482	2					190.26	Pr./But.	H3K27me2K37pr
HF221212_CG_D3AcPIC_Spleen_YSD3	4618	_K(2m)SAPATGGVK(me)K(d3)PHR_	K(1)SAPATGGVK(0.999)K(0.999)PHR	P84228;P68433	3	562.33	3	3	3	3	3	155.14	Canonical	H3K27me2K36me1
HF221212_CG_D3AcPIC_Spleen_YSD3	3414	_K(2m)SAPATGGVK(me)K(me)PHR_	K(0.999)SAPATGGVK(1)K(1)PHR	P84228;P68433	4	425.503	3	1	1			47.037	Canonical	H3K27me2K36me1K37me1
HF221212_CG_D3AcPIC_Spleen_YSD3	5171	_K(2m)SAPATGGVK(me)K(pr)PHR_	K(1)SAPATGGVK(0.961)K(0.961)PHR	P84228;P68433	2	848.49	3	3	3	3	2	146.5	Pr./But.	H3K27me2K36me1K37pr
HF221212_CG_D3AcPIC_Spleen_YSD2	4422	_K(2m)SAPATGGVK(pr)K(d3)PHR_	K(1)SAPATGGVK(0.998)K(0.998)PHR	P84228;P68433	2	841.482	3	2	1			186.76	Pr./But.	H3K27me2K36pr
HF221212_CG_D3AcPIC_Spleen_YSD2	4931	_K(2m)SAPATGGVK(pr)K(pr)PHR_	K(1)SAPATGGVK(1)K(1)PHR	P84228;P68433	3	564.99	2					134.25	Pr./But.	H3K27me2K36prK37pr
HF221212_CG_D3AcPIC_Heart_YSD3	4287	_K(2m)SAPSTGGVK(2m)K(2m)PHR_	K(1)SAPSTGGVK(1)K(1)PHR	P02301;P84244	4	413.995				1		54.524	Canonical	H3.3CK27me2K36me2K37me2
HF221212_CG_D3AcPIC_Brain_YSD2	3039	_K(2m)SAPSTGGVK(2m)K(d3)PHR_	K(1)SAPSTGGVK(0.989)K(0.989)PHR	P02301;P84244	3	557.324	2	3	3	3	3	125.73	Canonical	H3.3CK27me2K36me2
HF221212_CG_D3AcPIC_Kidney_YSD3	2529	_K(2m)SAPSTGGVK(2m)K(pr)PHR_	K(1)SAPSTGGVK(0.873)K(0.873)PHR	P02301;P84244	4	420.994		1	1	1		96.464	Pr./But.	H3.3CK27me2K36me2K37pr
HF221212_CG_D3AcPIC_Spleen_YSD3	2768	_K(2m)SAPSTGGVK(3m)K(d3)PHR_	K(0.981)SAPSTGGVK(0.821)K(0.836)PHR	P02301;P84244	4	421.749	3					68.277	Canonical	H3.3CK27me2K36me3
HF221212_CG_D3AcPIC_Spleen_YSD2	3935	_K(2m)SAPSTGGVK(d3)K(d3)PHR_	K(1)SAPSTGGVK(1)K(1)PHR	P02301;P84244	2	843.981	3	3	3	3	3	155.47	Canonical	H3.3CK27me2
HF221212_CG_D3AcPIC_Spleen_YSD2	4326	_K(2m)SAPSTGGVK(me)K(d3)PHR_	K(1)SAPSTGGVK(0.997)K(0.997)PHR	P02301;P84244	2	850.989	3	3	3	3	3	193.49	Canonical	H3.3CK27me2K36me1
HF221212_CG_D3AcPIC_Liver_YSD1	2279	_K(2m)SAPSTGGVK(me)K(me)PHR_	K(1)SAPSTGGVK(1)K(1)PHR	P02301;P84244	3	572.334	3	1				57.159	Canonical	H3.3CK27me2K36me1K37me1
HF221212_CG_D3AcPIC_Liver_YSD1	4660	_K(2m)SAPSTGGVK(me)K(pr)PHR_	K(1)SAPSTGGVK(0.982)K(0.982)PHR	P02301;P84244	3	571.328	1	3	1	2	2	109.84	Pr./But.	H3.3CK27me2K36me1K37pr
HF221212_CG_D3AcPIC_Spleen_YSD3	4440	_K(2m)SAPSTGGVK(pr)K(d3)PHR_	K(1)SAPSTGGVK(0.974)K(0.974)PHR	P02301;P84244	3	566.656	2	1	1			114.64	Pr./But.	H3.3CK27me2K36pr
HF221212_CG_D3AcPIC_Spleen_YSD3	4940	_K(2m)SAPSTGGVK(pr)K(pr)PHR_	K(1)SAPSTGGVK(1)K(1)PHR	P02301;P84244	3	570.321	1					76.358	Pr./But.	H3.3CK27me2K36prK37pr
HF221212_CG_D3AcPIC_Kidney_YSD2	2692	_K(2m)STGGK(ac)APR_	K(1)STGGK(1)APR	P02301;P84228;P68433;P84244	2	545.804	3	3	3	1	2	138.4	Canonical	H3K9me2K14ac
HF221212_CG_D3AcPIC_Spleen_YSD3	3870	_K(2m)STGGK(cr)APR_	K(0.856)STGGK(0.856)APR	P02301;P84228;P68433;P84244	2	558.812	1					54.157	Other acylations	H3K9me2K14cr
HF221212_CG_D3AcPIC_Kidney_YSD1	3962	_K(2m)STGGK(d3)APR_	K(1)STGGK(1)APR	P02301;P84228;P68433;P84244	2	547.313	3	3	3	3	3	131.62	Canonical	H3K9me2
HF221212_CG_D3AcPIC_Heart_YSD2	3137	_K(2m)STGGK(fo)APR_	K(0.884)STGGK(0.884)APR	P02301;P84228;P68433;P84244	2	538.796				1		40.103	Other acylations	H3K9me2K14fo
HF221212_CG_D3AcPIC_Spleen_YSD2	2869	_K(2m)STGGK(me)APR_	K(0.867)STGGK(0.867)APR	P02301;P84228;P68433;P84244	2	554.321	1					77.058	Canonical	H3K9me2K14me1
HF221212_CG_D3AcPIC_Liver_YSD2	3472	_K(2m)STGGK(pr)APR_	K(1)STGGK(1)APR	P02301;P84228;P68433;P84244	2	552.812	3	3	3	3	3	128.12	Pr./But.	H3K9me2K14pr
HF221212_CG_D3AcPIC_Spleen_YSD1	2669	_K(3m)SAPATGGVK(2m)K(d3)PHR_	K(0.985)SAPATGGVK(0.967)K(0.981)PHR	P84228;P68433	2	834.493	3		1			77.593	Canonical	H3K27me3K36me2
HF221212_CG_D3AcPIC_Spleen_YSD2	4242	_K(3m)SAPATGGVK(d3)K(d3)PHR_	K(1)SAPATGGVK(1)K(1)PHR	P84228;P68433	3	562.33	3	3	2			140.27	Canonical	H3K27me3
HF221212_CG_D3AcPIC_Spleen_YSD1	4654	_K(3m)SAPATGGVK(me)K(d3)PHR_	K(1)SAPATGGVK(0.971)K(0.971)PHR	P84228;P68433	3	567.002	3	3	2	1	1	150.34	Canonical	H3K27me3K36me1
HF221212_CG_D3AcPIC_Spleen_YSD2	4957	_K(3m)SAPATGGVK(me)K(pr)PHR_	K(1)SAPATGGVK(0.978)K(0.978)PHR	P84228;P68433	3	570.668	2	1				142.45	Pr./But.	H3K27me3K36me1K37pr
HF221212_CG_D3AcPIC_Kidney_YSD1	3749	_K(3m)SAPSTGGVK(2m)K(d3)PHR_	K(1)SAPSTGGVK(0.966)K(0.966)PHR	P02301;P84244	3	561.996		3	2	1	3	134.14	Canonical	H3.3CK27me3K36me2
HF221212_CG_D3AcPIC_Spleen_YSD2	3933	_K(3m)SAPSTGGVK(d3)K(d3)PHR_	K(1)SAPSTGGVK(1)K(1)PHR	P02301;P84244	3	567.662	3	3	2	1	3	157.09	Canonical	H3.3CK27me3
HF221212_CG_D3AcPIC_Liver_YSD2	4454	_K(3m)SAPSTGGVK(me)K(d3)PHR_	K(1)SAPSTGGVK(0.995)K(0.995)PHR	P02301;P84244	3	572.334	3	3	3	3	3	141.34	Canonical	H3.3CK27me3K36me1
HF221212_CG_D3AcPIC_Spleen_YSD2	2384	_K(3m)SAPSTGGVK(me)K(me)PHR_	K(0.999)SAPSTGGVK(1)K(1)PHR	P02301;P84244	4	433.006	1					40.025	Canonical	H3.3CK27me3K36me1K37me1
HF221212_CG_D3AcPIC_Spleen_YSD1	3839	_K(3m)STGGK(ac)APR_	K(0.999)STGGK(0.999)APR	P02301;P84228;P68433;P84244	2	552.812	2					70.856	Canonical	H3K9me3K14ac
HF221212_CG_D3AcPIC_Spleen_YSD1	2861	_K(3m)STGGK(d3)APR_	K(1)STGGK(1)APR	P02301;P84228;P68433;P84244	2	554.321	3	3	3	3	3	115.82	Canonical	H3K9me3
HF221212_CG_D3AcPIC_Heart_YSD3	3816	_K(3m)STGGK(pr)APR_	K(1)STGGK(1)APR	P02301;P84228;P68433;P84244	2	559.819	3	3	3	3	3	130.66	Pr./But.	H3K9me3K14pr
HF221212_CG_D3AcPIC_Heart_YSD3	16073	_K(ac)QLATK(ac)AAR_	K(1)QLATK(1)AAR	P84228;P68433;P84244	2	595.338	2	3	2	3	1	144.12	Canonical	H3K18acK23ac
HF221212_CG_D3AcPIC_Spleen_YSD1	17904	_K(ac)QLATK(pr)AAR_	K(1)QLATK(1)AAR	P84228;P68433;P84244	2	602.346	1					136.27	Pr./But.	H3K18acK23pr
HF221212_CG_D3AcPIC_Spleen_YSD1	10119	_K(ac)SAPATGGVK(me)K(d3)PHR_	K(1)SAPATGGVK(0.877)K(0.877)PHR	P84228;P68433	3	566.99	1					47.532	Canonical	H3K27acK36me1
HF221212_CG_D3AcPIC_Heart_YSD3	7756	_K(ac)STGGK(ac)APR_	K(1)STGGK(1)APR	P02301;P84228;P68433;P84244	2	552.793	3	2	2	2	1	111.95	Canonical	H3K9acK14ac
HF221212_CG_D3AcPIC_Spleen_YSD3	8991	_K(ac)STGGK(pr)APR_	K(1)STGGK(1)APR	P02301;P84228;P68433;P84244	2	559.801	1	1				102.51	Pr./But.	H3K9acK14pr
HF221212_CG_D3AcPIC_Spleen_YSD2	19378	_K(bu)QLATK(d3)AAR_	K(1)QLATK(1)AAR	P84228;P68433;P84244	2	610.863	2					69.825	Pr./But.	H3K18bu
HF221212_CG_D3AcPIC_Spleen_YSD3	6402	_K(bu)SAPATGGVK(2m)K(d3)PHR_	K(1)SAPATGGVK(0.901)K(0.901)PHR	P84228;P68433	3	565.996	2					74.678	Pr./But.	H3K27buK36me2
HF221212_CG_D3AcPIC_Spleen_YSD3	10628	_K(bu)SAPATGGVK(d3)K(d3)PHR_	K(1)SAPATGGVK(1)K(1)PHR	P84228;P68433	2	856.989	3	2	1	1		152.07	Pr./But.	H3K27bu
HF221212_CG_D3AcPIC_Spleen_YSD1	11580	_K(bu)SAPATGGVK(me)K(d3)PHR_	K(1)SAPATGGVK(0.906)K(0.906)PHR	P84228;P68433	2	863.997	3					93.258	Pr./But.	H3K27buK36me1
HF221212_CG_D3AcPIC_Spleen_YSD2	6064	_K(bu)SAPSTGGVK(2m)K(d3)PHR_	K(1)SAPSTGGVK(0.83)K(0.83)PHR	P02301;P84244	3	571.328	1					78.401	Pr./But.	H3.3CK27buK36me2
HF221212_CG_D3AcPIC_Spleen_YSD2	6052	_K(bu)SAPSTGGVK(3m)K(d3)PHR_	K(1)SAPSTGGVK(0.865)K(0.865)PHR	P02301;P84244	3	575.999	2					59.607	Pr./But.	H3.3CK27buK36me3
HF221212_CG_D3AcPIC_Spleen_YSD3	10230	_K(bu)SAPSTGGVK(d3)K(d3)PHR_	K(1)SAPSTGGVK(1)K(1)PHR	P02301;P84244	2	864.987	2					82.171	Pr./But.	H3.3CK27bu
HF221212_CG_D3AcPIC_Spleen_YSD1	11642	_K(bu)STGGK(ac)APR_	K(1)STGGK(1)APR	P02301;P84228;P68433;P84244	2	566.809	3	3	2	3	3	113.71	Pr./But.	H3K9buK14ac
HF221212_CG_D3AcPIC_Spleen_YSD3	11335	_K(bu)STGGK(d3)APR_	K(1)STGGK(1)APR	P02301;P84228;P68433;P84244	2	568.319	3	3	3	3	3	95.909	Pr./But.	H3K9bu
HF221212_CG_D3AcPIC_Heart_YSD2	15930	_K(d3)QLATK(ac)AAR_	K(1)QLATK(1)AAR	P84228;P68433;P84244	2	596.847	3	1	2	3		151.04	Canonical	H3K23ac
HF221212_CG_D3AcPIC_Spleen_YSD1	19281	_K(d3)QLATK(bu)AAR_	K(1)QLATK(1)AAR	P84228;P68433;P84244	2	610.863	1					80.165	Pr./But.	H3K23bu
HF221212_CG_D3AcPIC_Spleen_YSD1	16453	_K(d3)QLATK(fo)AAR_	K(0.935)QLATK(0.935)AAR	P84228;P68433;P84244	2	589.84	2					74.486	Other acylations	H3K23fo
HF221212_CG_D3AcPIC_Liver_YSD1	17625	_K(d3)QLATK(pr)AAR_	K(1)QLATK(1)AAR	P84228;P68433;P84244	2	603.855	3	2		2	1	150.4	Pr./But.	H3K23pr
HF221212_CG_D3AcPIC_Spleen_YSD1	4812	_K(d3)SAPATGGVK(2m)K(d3)PHR_	K(1)SAPATGGVK(0.965)K(0.965)PHR	P84228;P68433	2	835.984	3	3	3	3	3	164.48	Canonical	H3K36me2
HF221212_CG_D3AcPIC_Spleen_YSD3	5343	_K(d3)SAPATGGVK(2m)K(pr)PHR_	K(1)SAPATGGVK(0.972)K(0.972)PHR	P84228;P68433	2	841.482	3					113.61	Pr./But.	H3K36me2K37pr
HF221212_CG_D3AcPIC_Spleen_YSD1	9205	_K(d3)SAPATGGVK(d3)K(pr)PHR_	K(1)SAPATGGVK(0.995)K(0.995)PHR	P84228;P68433	2	849.981	3	3	2	2	1	164.64	Pr./But.	H3K37pr
HF221212_CG_D3AcPIC_Spleen_YSD1	9013	_K(d3)SAPATGGVK(me)K(d3)PHR_	K(1)SAPATGGVK(0.909)K(0.909)PHR	P84228;P68433	2	851.491	3	3	3	3	2	139.86	Canonical	H3K36me1
HF221212_CG_D3AcPIC_Spleen_YSD2	5592	_K(d3)SAPATGGVK(me)K(me)PHR_	K(1)SAPATGGVK(1)K(1)PHR	P84228;P68433	3	572.668	2					48.527	Canonical	H3K36me1K37me1
HF221212_CG_D3AcPIC_Spleen_YSD2	9640	_K(d3)SAPATGGVK(me)K(pr)PHR_	K(1)SAPATGGVK(0.908)K(0.908)PHR	P84228;P68433	3	571.662	3					128.31	Pr./But.	H3K36me1K37pr
HF221212_CG_D3AcPIC_Spleen_YSD2	9698	_K(d3)SAPATGGVK(pr)K(pr)PHR_	K(1)SAPATGGVK(1)K(1)PHR	P84228;P68433	2	855.48	3					172.8	Pr./But.	H3K36prK37pr
HF221212_CG_D3AcPIC_Heart_YSD1	4425	_K(d3)SAPSTGGVK(2m)K(d3)PHR_	K(1)SAPSTGGVK(0.98)K(0.98)PHR	P02301;P84244	2	843.981		2	1	1	1	113.22	Canonical	H3.3CK36me2
HF221212_CG_D3AcPIC_Spleen_YSD1	4642	_K(d3)SAPSTGGVK(3m)K(d3)PHR_	K(1)SAPSTGGVK(0.981)K(0.981)PHR	P02301;P84244	2	850.989	1				2	102.52	Canonical	H3.3CK36me3
HF221212_CG_D3AcPIC_Spleen_YSD2	8523	_K(d3)SAPSTGGVK(d3)K(pr)PHR_	K(1)SAPSTGGVK(0.916)K(0.916)PHR	P02301;P84244	2	857.979	1		2	2		160.36	Pr./But.	H3.3CK37pr
HF221212_CG_D3AcPIC_Kidney_YSD1	8355	_K(d3)SAPSTGGVK(me)K(d3)PHR_	K(1)SAPSTGGVK(0.93)K(0.93)PHR	P02301;P84244	2	859.488	3	3	3	3	2	162.36	Canonical	H3.3CK36me1
HF221212_CG_D3AcPIC_Spleen_YSD1	5406	_K(d3)SAPSTGGVK(me)K(me)PHR_	K(1)SAPSTGGVK(1)K(1)PHR	P02301;P84244	2	866.496	3	1	2	1		84.687	Canonical	H3.3CK36me1K37me1
HF221212_CG_D3AcPIC_Liver_YSD1	7490	_K(d3)STGGK(ac)APR_	K(1)STGGK(1)APR	P02301;P84228;P68433;P84244	2	554.303	3	3	3	3	3	130.27	Canonical	H3K14ac
HF221212_CG_D3AcPIC_Spleen_YSD1	10526	_K(d3)STGGK(bu)APR_	K(1)STGGK(1)APR	P02301;P84228;P68433;P84244	2	568.319	1					75.692	Pr./But.	H3K14bu
HF221212_CG_D3AcPIC_Spleen_YSD1	9135	_K(d3)STGGK(pr)APR_	K(1)STGGK(1)APR	P02301;P84228;P68433;P84244	2	561.311	3	2	3	3	3	133.12	Pr./But.	H3K14pr
HF221212_CG_D3AcPIC_Spleen_YSD3	15995	_K(fo)QLATK(ac)AAR_	K(1)QLATK(1)AAR	P84228;P68433;P84244	2	588.33	1					45.161	Other acylations	H3K18foK23ac
HF221212_CG_D3AcPIC_Spleen_YSD1	16325	_K(fo)QLATK(d3)AAR_	K(1)QLATK(1)AAR	P84228;P68433;P84244	2	589.84	2					116.73	Other acylations	H3K18fo
HF221212_CG_D3AcPIC_Spleen_YSD1	7509	_K(fo)STGGK(d3)APR_	K(0.939)STGGK(0.939)APR	P02301;P84228;P68433;P84244	2	547.295	1					55.676	Other acylations	H3K9fo
HF221212_CG_D3AcPIC_Spleen_YSD2	8273	_K(la)SAPATGGVK(d3)K(d3)PHR_	K(0.999)SAPATGGVK(0.999)K(0.999)PHR	P84228;P68433	2	857.979	1					45.973	Other acylations	H3K27la
HF221212_CG_D3AcPIC_Kidney_YSD1	15053	_K(la)STGGK(la)APR_	K(1)STGGK(1)APR	P02301;P84228;P68433;P84244	2	582.804			1			47.082	Other acylations	H3K9laK14la
HF221212_CG_D3AcPIC_Spleen_YSD1	17507	_K(me)QLATK(d3)AAR_	K(1)QLATK(1)AAR	P84228;P68433;P84244	2	605.365	3					81.548	Canonical	H3K18me1
HF221212_CG_D3AcPIC_Spleen_YSD1	5550	_K(me)SAPATGGVK(2m)K(d3)PHR_	K(1)SAPATGGVK(0.897)K(0.897)PHR	P84228;P68433	2	842.992	3	3	3	3	2	157.68	Canonical	H3K27me1K36me2
HF221212_CG_D3AcPIC_Spleen_YSD1	6247	_K(me)SAPATGGVK(2m)K(pr)PHR_	K(1)SAPATGGVK(0.99)K(0.99)PHR	P84228;P68433	2	848.49	3					163.78	Pr./But.	H3K27me1K36me2K37pr
HF221212_CG_D3AcPIC_Spleen_YSD2	5267	_K(me)SAPATGGVK(3m)K(d3)PHR_	K(1)SAPATGGVK(0.974)K(0.974)PHR	P84228;P68433	2	850	3					104.82	Canonical	H3K27me1K36me3
HF221212_CG_D3AcPIC_Spleen_YSD1	6199	_K(me)SAPATGGVK(3m)K(pr)PHR_	K(1)SAPATGGVK(0.89)K(0.89)PHR	P84228;P68433	3	570.668	2					57.804	Pr./But.	H3K27me1K36me3K37pr
HF221212_CG_D3AcPIC_Spleen_YSD3	11023	_K(me)SAPATGGVK(bu)K(d3)PHR_	K(1)SAPATGGVK(0.921)K(0.921)PHR	P84228;P68433	2	863.997	3					134.75	Pr./But.	H3K27me1K36bu
HF221212_CG_D3AcPIC_Spleen_YSD1	9401	_K(me)SAPATGGVK(d3)K(d3)PHR_	K(1)SAPATGGVK(1)K(1)PHR	P84228;P68433	2	851.491	3	3	3	3	2	187.42	Canonical	H3K27me1
HF221212_CG_D3AcPIC_Spleen_YSD1	10362	_K(me)SAPATGGVK(d3)K(pr)PHR_	K(1)SAPATGGVK(0.92)K(0.92)PHR	P84228;P68433	2	856.989	3	2	2	1		177.57	Pr./But.	H3K27me1K37pr
HF221212_CG_D3AcPIC_Spleen_YSD1	9169	_K(me)SAPATGGVK(fo)K(d3)PHR_	K(1)SAPATGGVK(0.894)K(0.894)PHR	P84228;P68433	2	842.974	2					72.652	Other acylations	H3K27me1K36fo
HF221212_CG_D3AcPIC_Spleen_YSD3	9873	_K(me)SAPATGGVK(me)K(d3)PHR_	K(1)SAPATGGVK(0.931)K(0.931)PHR	P84228;P68433	2	858.499	3	3	2	3	2	164.43	Canonical	H3K27me1K36me1
HF221212_CG_D3AcPIC_Spleen_YSD1	6745	_K(me)SAPATGGVK(me)K(me)PHR_	K(1)SAPATGGVK(1)K(1)PHR	P84228;P68433	2	865.507	1					59.542	Canonical	H3K27me1K36me1K37me1
HF221212_CG_D3AcPIC_Spleen_YSD1	10904	_K(me)SAPATGGVK(me)K(pr)PHR_	K(1)SAPATGGVK(0.879)K(0.879)PHR	P84228;P68433	2	863.997	3					103.08	Pr./But.	H3K27me1K36me1K37pr
HF221212_CG_D3AcPIC_Liver_YSD2	10130	_K(me)SAPATGGVK(pr)K(d3)PHR_	K(1)SAPATGGVK(0.876)K(0.876)PHR	P84228;P68433	2	856.989		1				70.942	Pr./But.	H3K27me1K36pr
HF221212_CG_D3AcPIC_Spleen_YSD1	5461	_K(me)SAPSTGGVK(2m)K(d3)PHR_	K(1)SAPSTGGVK(0.993)K(0.993)PHR	P02301;P84244	2	850.989	3	3	2	3	2	151.98	Canonical	H3.3CK27me1K36me2
HF221212_CG_D3AcPIC_Spleen_YSD3	5904	_K(me)SAPSTGGVK(2m)K(pr)PHR_	K(1)SAPSTGGVK(0.933)K(0.933)PHR	P02301;P84244	2	856.488	3					112.15	Pr./But.	H3.3CK27me1K36me2K37pr
HF221212_CG_D3AcPIC_Heart_YSD2	5105	_K(me)SAPSTGGVK(3m)K(d3)PHR_	K(1)SAPSTGGVK(0.873)K(0.873)PHR	P02301;P84244	3	572.334		2		2		62.891	Canonical	H3.3CK27me1K36me3
HF221212_CG_D3AcPIC_Heart_YSD2	8616	_K(me)SAPSTGGVK(d3)K(d3)PHR_	K(1)SAPSTGGVK(1)K(1)PHR	P02301;P84244	2	859.488		3	1	1	2	166.97	Canonical	H3.3CK27me1
HF221212_CG_D3AcPIC_Spleen_YSD3	9721	_K(me)SAPSTGGVK(d3)K(pr)PHR_	K(1)SAPSTGGVK(0.914)K(0.914)PHR	P02301;P84244	2	864.987	1					88.596	Pr./But.	H3.3CK27me1K37pr
HF221212_CG_D3AcPIC_Liver_YSD1	9479	_K(me)SAPSTGGVK(me)K(d3)PHR_	K(1)SAPSTGGVK(0.893)K(0.893)PHR	P02301;P84244	2	866.496	2	3	2	1	2	133.89	Canonical	H3.3CK27me1K36me1
HF221212_CG_D3AcPIC_Kidney_YSD3	6374	_K(me)SAPSTGGVK(me)K(me)PHR_	K(1)SAPSTGGVK(1)K(1)PHR	P02301;P84244	2	873.504	1	2	1			57.348	Canonical	H3.3CK27me1K36me1K37me1
HF221212_CG_D3AcPIC_Spleen_YSD2	9414	_K(me)STGGK(ac)APR_	K(1)STGGK(1)APR	P02301;P84228;P68433;P84244	2	561.311	3	3	3	3	3	111.95	Canonical	H3K9me1K14ac
HF221212_CG_D3AcPIC_Spleen_YSD3	4759	_K(me)STGGK(bu)APR_	K(0.871)STGGK(0.871)APR	P02301;P84228;P68433;P84244	2	575.326	3					53.968	Pr./But.	H3K9me1K14bu
HF221212_CG_D3AcPIC_Heart_YSD3	9188	_K(me)STGGK(d3)APR_	K(1)STGGK(1)APR	P02301;P84228;P68433;P84244	2	562.82	3	3	3	3	3	107.29	Canonical	H3K9me1
HF221212_CG_D3AcPIC_Kidney_YSD1	4550	_K(me)STGGK(me)APR_	K(1)STGGK(1)APR	P02301;P84228;P68433;P84244	3	380.221	2		1	1		49.418	Canonical	H3K9me1K14me1
HF221212_CG_D3AcPIC_Liver_YSD3	10633	_K(me)STGGK(pr)APR_	K(1)STGGK(1)APR	P02301;P84228;P68433;P84244	2	568.319	3	3	3	3	2	139.88	Pr./But.	H3K9me1K14pr
HF221212_CG_D3AcPIC_Kidney_YSD3	10751	_K(pr)GNYAER_	K(1)GNYAER	Q64522;Q8R1M2	2	506.746			1	1		68.081	Pr./But.	H2AK36pr
HF221212_CG_D3AcPIC_Spleen_YSD1	9959	_K(pr)GNYSER_	K(1)GNYSER	C0HKE9;C0HKE8;C0HKE7;C0HKE6;C0HKE5;C0HKE4;C0HKE3;C0HKE2;C0HKE1;Q8CGP6;Q8CGP7;Q8CGP5;Q8BFU2	2	514.743	3	1	3	2	1	112.37	Pr./But.	H2AisoK36pr
HF221212_CG_D3AcPIC_Spleen_YSD3	19888	_K(pr)LPFQR_	K(1)LPFQR	P02301;P84228;P68433;P84244	2	482.274	3	3	3	3	3	103.41	Pr./But.	H3K64pr
HF221212_CG_D3AcPIC_Heart_YSD2	17200	_K(pr)QLATK(ac)AAR_	K(1)QLATK(1)AAR	P84228;P68433;P84244	2	602.346				2		99.802	Pr./But.	H3K18prK23ac
HF221212_CG_D3AcPIC_Liver_YSD1	17719	_K(pr)QLATK(d3)AAR_	K(1)QLATK(1)AAR	P84228;P68433;P84244	2	603.855	3	2		2	1	151.04	Pr./But.	H3K18pr
HF221212_CG_D3AcPIC_Spleen_YSD1	19175	_K(pr)QLATK(pr)AAR_	K(1)QLATK(1)AAR	P84228;P68433;P84244	2	609.354	3					152.63	Pr./But.	H3K18prK23pr
HF221212_CG_D3AcPIC_Spleen_YSD1	5524	_K(pr)SAPATGGVK(2m)K(d3)PHR_	K(1)SAPATGGVK(0.853)K(0.853)PHR	P84228;P68433	3	561.324	1	1				69.92	Pr./But.	H3K27prK36me2
HF221212_CG_D3AcPIC_Spleen_YSD1	9304	_K(pr)SAPATGGVK(d3)K(d3)PHR_	K(1)SAPATGGVK(1)K(1)PHR	P84228;P68433	2	849.981	3	3	2	3	2	168.22	Pr./But.	H3K27pr
HF221212_CG_D3AcPIC_Spleen_YSD1	10063	_K(pr)SAPATGGVK(me)K(d3)PHR_	K(1)SAPATGGVK(0.883)K(0.883)PHR	P84228;P68433	2	856.989	3					151.79	Pr./But.	H3K27prK36me1
HF221212_CG_D3AcPIC_Spleen_YSD3	9900	_K(pr)SAPATGGVK(pr)K(d3)PHR_	K(1)SAPATGGVK(0.925)K(0.925)PHR	P84228;P68433	2	855.48	1					147.37	Pr./But.	H3K27prK36pr
HF221212_CG_D3AcPIC_Spleen_YSD1	8948	_K(pr)SAPSTGGVK(d3)K(d3)PHR_	K(1)SAPSTGGVK(1)K(1)PHR	P02301;P84244	2	857.979	3	3	2	3	1	126.19	Pr./But.	H3.3CK27pr
HF221212_CG_D3AcPIC_Spleen_YSD2	3218	_K(pr)STGGK(2m)APR_	K(0.786)STGGK(0.786)APR	P02301;P84228;P68433;P84244	2	552.812	1					47.067	Pr./But.	H3K9prK14me2
HF221212_CG_D3AcPIC_Liver_YSD1	9086	_K(pr)STGGK(ac)APR_	K(1)STGGK(1)APR	P02301;P84228;P68433;P84244	2	559.801		2	2	2	2	131.06	Pr./But.	H3K9prK14ac
HF221212_CG_D3AcPIC_Kidney_YSD3	9567	_K(pr)STGGK(d3)APR_	K(1)STGGK(1)APR	P02301;P84228;P68433;P84244	2	561.311	3	3	3	3	3	121.62	Pr./But.	H3K9pr
HF221212_CG_D3AcPIC_Liver_YSD3	3995	_K(pr)STGGK(me)APR_	K(0.983)STGGK(0.983)APR	P02301;P84228;P68433;P84244	2	568.319	2	2	3	2	3	73.248	Pr./But.	H3K9prK14me1
HF221212_CG_D3AcPIC_Spleen_YSD3	10435	_K(pr)STGGK(pr)APR_	K(1)STGGK(1)APR	P02301;P84228;P68433;P84244	2	566.809	3	3	1	2	3	133.55	Pr./But.	H3K9prK14pr
HF221212_CG_D3AcPIC_Kidney_YSD3	7768	_LAHYNK(fo)R_	LAHYNK(1)R	P10854;P70696;Q64475;Q64478;Q64524;Q64525;Q6ZWY9;Q8CGP0;Q8CGP2;Q8CGP2-2;Q9D2U9	2	524.77	2		1			75.131	Other acylations	H2BK85fo
HF221212_CG_D3AcPIC_Spleen_YSD2	8891	_LAHYNK(pr)R_	LAHYNK(1)R	P70696;Q64475;Q64478;P10854;Q64524;Q64525;Q6ZWY9;Q8CGP1;P10853;Q8CGP2;Q8CGP2-2;Q9D2U9;Q8CGP0	2	538.785	3	3	2	3	3	126.04	Pr./But.	H2BK86pr
HF221212_CG_D3AcPIC_Brain_YSD3	1870	_TK(2m)QTAR_	TK(1)QTAR	P84228;P68433;P84244	2	426.24	3	3	2	3	3	148.33	Canonical	H3K4me2
HF221212_CG_D3AcPIC_Spleen_YSD3	2443	_TK(3m)QTAR_	TK(1)QTAR	P84228;P68433;P84244	2	433.248	2			2	2	119.57	Canonical	H3K4me3
HF221212_CG_D3AcPIC_Spleen_YSD2	7606	_TK(me)QTAR_	TK(1)QTAR	P84228;P68433;P84244	2	441.747	3	3	3	3	3	97.64	Canonical	H3K4me1
HF221212_CG_D3AcPIC_Heart_YSD3	7571	_TK(pr)QTAR_	TK(1)QTAR	P84228;P68433;P84244	2	440.238	3	3	2	2	2	110.54	Pr./But.	H3K4pr
HF221212_CG_D3AcPIC_Spleen_YSD1	25217	_VTIMPK(pr)DIQLAR_	VTIMPK(1)DIQLAR	P02301;P84228;P68433;P84244	2	780.434	2					86.624	Pr./But.	H3K122pr
HF221212_CG_D3AcPIC_Spleen_YSD2	21536	_YQK(pr)STELLIR_	YQK(1)STELLIR	P02301;P84228;P68433;P84244	2	713.39	3	1				110.87	Pr./But.	H3K56pr
