# Supplementary material for: Improved Mass Spectrometry–Based Methods Reveal Abundant Propionylation and Tissue-Specific Histone Propionylation Profiles
Source: Mol Cell Proteomics. 2024 Jun 11;23(7):100799. doi: 10.1016/j.mcpro.2024.100799 (PMC11277384; doi:10.1016/j.mcpro.2024.100799)
Supplement: Table S3 [file mmc3.xlsx]

## Sheet: Legend
Table S3. List of non-ambiguos modified peptides identified in the various experiments
Abbreviations	ac --> acetyl-
	me1/me2/me3 --> mono/di/tri-methyl-
	pr --> propionyl-
	bu --> butyryl-
	fo --> formyl-
	cr --> crotonyl-
	ma --> malonyl-
	hi --> hydroxyisobutyryl-
	su --> succinyl-
	gl --> glutaryl-
	la --> lactoyl-
Legend	Numbers in yellow represent in how many replicates that specific modified peptide has been identified in the given condition

## Sheet: spleen_PRO-PIC
Raw file	Scan number	Modified sequence	Localization probabilities	Proteins	Charge	m/z	spleen_PROPIC	Score	Class	Modified site(s)	Quantified
HF240124_RN_spleen_PRO_PIC_2	9239	_DAVTYTEHAK(ac)R_	DAVTYTEHAK(1)R	P62806	2	726.349	3	226.59	Canonical	H4K77ac
HF240124_RN_spleen_PRO_PIC_2	8895	_DAVTYTEHAK(fo)R_	DAVTYTEHAK(1)R	P62806	2	719.341	3	160.59	Other acylations	H4K77fo
HF240124_RN_spleen_PRO_PIC_3	14080	_DAVTYTEHAK(gl)R_	DAVTYTEHAK(1)R	P62806	2	762.36	3	118.18	Other acylations	H4K77gl
HF240124_RN_spleen_PRO_PIC_3	9498	_DAVTYTEHAK(la)R_	DAVTYTEHAK(1)R	P62806	2	741.355	3	140.45	Other acylations	H4K77la
HF240124_RN_spleen_PRO_PIC_3	16823	_DAVTYTEHAK(ma)R_	DAVTYTEHAK(1)R	P62806	2	748.344	3	159.37	Other acylations	H4K77ma
HF240124_RN_spleen_PRO_PIC_3	11451	_DAVTYTEHAK(pm)R_	DAVTYTEHAK(1)R	P62806	2	740.365	3	134.25	Canonical	H4K77me1
HF240124_RN_spleen_PRO_PIC_2	17860	_DNIQGITK(ac)PAIR_	DNIQGITK(1)PAIR	P62806	2	743.904	3	186.95	Canonical	H4K31ac
HF240124_RN_spleen_PRO_PIC_2	20116	_DNIQGITK(cr)PAIR_	DNIQGITK(1)PAIR	P62806	2	756.912	3	40.724	Other acylations	H4K31cr
HF240124_RN_spleen_PRO_PIC_3	17562	_DNIQGITK(fo)PAIR_	DNIQGITK(1)PAIR	P62806	2	736.896	3	141.88	Other acylations	H4K31fo
HF240124_RN_spleen_PRO_PIC_3	19529	_DNIQGITK(gl)PAIR_	DNIQGITK(1)PAIR	P62806	2	779.915	3	91.658	Other acylations	H4K31gl
HF240124_RN_spleen_PRO_PIC_2	18854	_DNIQGITK(hi)PAIR_	DNIQGITK(1)PAIR	P62806	2	765.917	2	56.432	Other acylations	H4K31hi
HF240124_RN_spleen_PRO_PIC_3	17972	_DNIQGITK(la)PAIR_	DNIQGITK(1)PAIR	P62806	2	758.91	3	113.69	Other acylations	H4K31la
HF240124_RN_spleen_PRO_PIC_2	11030	_GK(ac)GGK(ac)GLGK(ac)GGAK(ac)R_	GK(1)GGK(1)GLGK(1)GGAK(1)R	P62806	2	779.428	3	157.68	Canonical	H4K5acK8acK12acK16ac
HF240124_RN_spleen_PRO_PIC_3	12013	_GK(ac)GGK(ac)GLGK(ac)GGAK(pr)R_	GK(1)GGK(1)GLGK(1)GGAK(1)R	P62806	2	786.436	3	171.92	Canonical	H4K5acK8acK12ac
HF240124_RN_spleen_PRO_PIC_2	13341	_GK(ac)GGK(la)GLGK(la)GGAK(ac)R_	GK(0.916)GGK(0.917)GLGK(0.972)GGAK(0.973)R	P62806	2	809.439	1	42.475	Other acylations	H4K5acK8laK12laK16ac
HF240124_RN_spleen_PRO_PIC_3	12226	_GK(ac)GGK(pr)GLGK(ac)GGAK(ac)R_	GK(1)GGK(1)GLGK(1)GGAK(1)R	P62806	2	786.436	3	156.51	Canonical	H4K5acK12acK16ac
HF240124_RN_spleen_PRO_PIC_1	12511	_GK(ac)GGK(pr)GLGK(ac)GGAK(pr)R_	GK(1)GGK(1)GLGK(1)GGAK(1)R	P62806	2	793.444	3	164.65	Canonical	H4K5acK12ac
HF240124_RN_spleen_PRO_PIC_1	12793	_GK(ac)GGK(pr)GLGK(pr)GGAK(ac)R_	GK(1)GGK(1)GLGK(0.999)GGAK(0.999)R	P62806	2	793.444	3	169.58	Canonical	H4K5acK16ac
HF240124_RN_spleen_PRO_PIC_1	13722	_GK(ac)GGK(pr)GLGK(pr)GGAK(pr)R_	GK(1)GGK(1)GLGK(1)GGAK(1)R	P62806	2	800.452	3	167.12	Canonical	H4K5ac
HF240124_RN_spleen_PRO_PIC_3	7902	_GK(ac)QGGK(pr)VR_	GK(1)QGGK(1)VR	Q8R1M2	2	523.791	1	102.72	Canonical	H2AJK5ac
HF240124_RN_spleen_PRO_PIC_2	7310	_GK(ac)TGGK(pr)AR_	GK(1)TGGK(1)AR	P27661	2	496.27	2	111.82	Canonical	H2AXK5ac
HF240124_RN_spleen_PRO_PIC_3	16450	_GK(cr)GGK(pr)GLGK(pr)GGAK(pr)R_	GK(1)GGK(1)GLGK(1)GGAK(1)R	P62806	2	813.46	3	134.57	Other acylations	H4K5cr
HF240124_RN_spleen_PRO_PIC_1	12422	_GK(fo)GGK(pr)GLGK(pr)GGAK(ac)R_	GK(1)GGK(1)GLGK(0.927)GGAK(0.927)R	P62806	2	786.436	1	107.06	Other acylations	H4K5foK16ac
HF240124_RN_spleen_PRO_PIC_1	14623	_GK(gl)GGK(pr)GLGK(pr)GGAK(ac)R_	GK(0.86)GGK(0.864)GLGK(0.991)GGAK(0.994)R	P62806	2	829.455	1	55.314	Other acylations	H4K5glK16ac
HF240124_RN_spleen_PRO_PIC_3	16117	_GK(gl)GGK(pr)GLGK(pr)GGAK(pr)R_	GK(1)GGK(1)GLGK(1)GGAK(1)R	P62806	2	836.462	2	119.53	Other acylations	H4K5gl
HF240124_RN_spleen_PRO_PIC_1	13901	_GK(la)GGK(la)GLGK(ac)GGAK(pr)R_	GK(0.972)GGK(0.988)GLGK(0.848)GGAK(0.868)R	P62806	3	544.634	1	47.774	Other acylations	H4K5laK8laK12ac
HF240124_RN_spleen_PRO_PIC_3	13882	_GK(la)GGK(la)GLGK(pr)GGAK(ac)R_	GK(0.886)GGK(0.998)GLGK(0.875)GGAK(0.985)R	P62806	2	816.447	2	57.019	Other acylations	H4K5laK8laK16ac
HF240124_RN_spleen_PRO_PIC_3	14822	_GK(la)GGK(la)GLGK(pr)GGAK(pr)R_	GK(0.797)GGK(0.895)GLGK(0.798)GGAK(0.894)R	P62806	2	823.455	1	48.004	Other acylations	H4K5laK8la
HF240124_RN_spleen_PRO_PIC_2	14192	_GK(la)GGK(pr)GLGK(pr)GGAK(pr)R_	GK(0.989)GGK(0.991)GLGK(0.998)GGAK(1)R	P62806	2	815.457	3	79.82	Other acylations	H4K5la
HF240124_RN_spleen_PRO_PIC_2	16300	_GK(pm)GGK(gl)GLGK(pr)GGAK(pr)R_	GK(0.975)GGK(0.974)GLGK(0.999)GGAK(1)R	P62806	2	843.47	1	90.108	Other acylations	H4K5me1K8gl
HF240124_RN_spleen_PRO_PIC_1	14854	_GK(pr)GGK(2m)GLGK(gl)GGAK(gl)R_	GK(0.993)GGK(0.822)GLGK(0.911)GGAK(0.909)R	P62806	2	851.468	1	44.309	Other acylations	H4K8me2K12glK16gl
HF240124_RN_spleen_PRO_PIC_3	8128	_GK(pr)GGK(3m)GLGK(la)GGAK(la)R_	GK(0.999)GGK(0.791)GLGK(0.895)GGAK(0.895)R	P62806	2	816.465	1	56.359	Other acylations	H4K8me3K12laK16la
HF240124_RN_spleen_PRO_PIC_2	12370	_GK(pr)GGK(ac)GLGK(ac)GGAK(ac)R_	GK(1)GGK(1)GLGK(1)GGAK(1)R	P62806	2	786.436	3	156.51	Canonical	H4K8acK12acK16ac
HF240124_RN_spleen_PRO_PIC_1	12694	_GK(pr)GGK(ac)GLGK(ac)GGAK(pr)R_	GK(1)GGK(1)GLGK(0.987)GGAK(0.987)R	P62806	2	793.444	2	145.55	Canonical	H4K8acK12ac
HF240124_RN_spleen_PRO_PIC_1	13201	_GK(pr)GGK(ac)GLGK(pr)GGAK(ac)R_	GK(0.937)GGK(0.753)GLGK(0.809)GGAK(0.993)R	P62806	3	529.298	1	62.68	Canonical	H4K8acK16ac
HF240124_RN_spleen_PRO_PIC_3	15248	_GK(pr)GGK(cr)GLGK(ac)GGAK(pr)R_	GK(0.756)GGK(0.756)GLGK(0.998)GGAK(0.998)R	P62806	2	806.452	1	105.46	Other acylations	H4K8crK12ac
HF240124_RN_spleen_PRO_PIC_1	15741	_GK(pr)GGK(cr)GLGK(pr)GGAK(pr)R_	GK(0.944)GGK(0.943)GLGK(1)GGAK(1)R	P62806	2	813.46	1	81.017	Other acylations	H4K8cr
HF240124_RN_spleen_PRO_PIC_1	13504	_GK(pr)GGK(fo)GLGK(pr)GGAK(pr)R_	GK(1)GGK(0.804)GLGK(0.804)GGAK(1)R	P62806	2	793.444	2	136.02	Other acylations	H4K8fo
HF240124_RN_spleen_PRO_PIC_1	15601	_GK(pr)GGK(gl)GLGK(pr)GGAK(pr)R_	GK(1)GGK(0.993)GLGK(0.994)GGAK(1)R	P62806	2	836.462	2	107.83	Other acylations	H4K8gl
HF240124_RN_spleen_PRO_PIC_2	13640	_GK(pr)GGK(la)GLGK(la)GGAK(pr)R_	GK(0.848)GGK(0.974)GLGK(0.848)GGAK(0.974)R	P62806	2	823.455	1	45.879	Other acylations	H4K8laK12la
HF240124_RN_spleen_PRO_PIC_3	14972	_GK(pr)GGK(la)GLGK(pr)GGAK(pr)R_	GK(0.866)GGK(0.844)GLGK(0.977)GGAK(1)R	P62806	3	543.974	1	65.805	Other acylations	H4K8la
HF240124_RN_spleen_PRO_PIC_1	14224	_GK(pr)GGK(pm)GLGK(hi)GGAK(hi)R_	GK(1)GGK(0.798)GLGK(0.899)GGAK(0.899)R	P62806	2	844.478	1	52.278	Other acylations	H4K8me1K12hiK16hi
HF240124_RN_spleen_PRO_PIC_1	16340	_GK(pr)GGK(pm)GLGK(pr)GGAK(pr)R_	GK(0.954)GGK(0.803)GLGK(0.849)GGAK(0.999)R	P62806	3	543.314	1	58.268	Canonical	H4K8me1
HF240124_RN_spleen_PRO_PIC_1	12892	_GK(pr)GGK(pr)GLGK(ac)GGAK(ac)R_	GK(1)GGK(1)GLGK(1)GGAK(1)R	P62806	2	793.444	3	160.18	Canonical	H4K12acK16ac
HF240124_RN_spleen_PRO_PIC_1	13821	_GK(pr)GGK(pr)GLGK(ac)GGAK(pr)R_	GK(1)GGK(1)GLGK(0.999)GGAK(0.999)R	P62806	2	800.452	3	173.71	Canonical	H4K12ac
HF240124_RN_spleen_PRO_PIC_2	16260	_GK(pr)GGK(pr)GLGK(gl)GGAK(pr)R_	GK(1)GGK(0.942)GLGK(0.942)GGAK(0.999)R	P62806	2	836.462	1	118.4	Other acylations	H4K12gl
HF240124_RN_spleen_PRO_PIC_3	13345	_GK(pr)GGK(pr)GLGK(la)GGAK(ac)R_	GK(0.993)GGK(0.931)GLGK(0.916)GGAK(0.971)R	P62806	3	539.302	1	56.147	Other acylations	H4K12laK16ac
HF240124_RN_spleen_PRO_PIC_3	13400	_GK(pr)GGK(pr)GLGK(la)GGAK(la)R_	GK(0.999)GGK(0.897)GLGK(0.985)GGAK(0.911)R	P62806	2	823.455	1	48.741	Other acylations	H4K12laK16la
HF240124_RN_spleen_PRO_PIC_3	19132	_GK(pr)GGK(pr)GLGK(pm)GGAK(gl)R_	GK(1)GGK(1)GLGK(0.886)GGAK(0.886)R	P62806	2	843.47	1	82.417	Other acylations	H4K12me1K16gl
HF240124_RN_spleen_PRO_PIC_1	16328	_GK(pr)GGK(pr)GLGK(pm)GGAK(pr)R_	GK(1)GGK(0.998)GLGK(0.998)GGAK(1)R	P62806	2	814.468	3	154.24	Canonical	H4K12me1
HF240124_RN_spleen_PRO_PIC_3	15111	_GK(pr)GGK(pr)GLGK(pr)GGAK(ac)R_	GK(1)GGK(1)GLGK(0.994)GGAK(0.994)R	P62806	2	800.452	3	162.38	Canonical	H4K16ac
HF240124_RN_spleen_PRO_PIC_2	14406	_GK(pr)GGK(pr)GLGK(pr)GGAK(fo)R_	GK(1)GGK(1)GLGK(0.978)GGAK(0.978)R	P62806	2	793.444	1	136.02	Other acylations	H4K16fo
HF240124_RN_spleen_PRO_PIC_1	17351	_GK(pr)GGK(pr)GLGK(pr)GGAK(gl)R_	GK(1)GGK(1)GLGK(0.98)GGAK(0.98)R	P62806	2	836.462	2	84.658	Other acylations	H4K16gl
HF240124_RN_spleen_PRO_PIC_2	16766	_GK(pr)GGK(pr)GLGK(pr)GGAK(pm)R_	GK(1)GGK(1)GLGK(0.995)GGAK(0.995)R	P62806	2	814.468	3	154.35	Canonical	H4K16me1
HF240124_RN_spleen_PRO_PIC_3	7444	_GK(pr)TGGK(ac)AR_	GK(1)TGGK(1)AR	P27661	2	496.27	3	98.997	Canonical	H2AXK9ac
HF240124_RN_spleen_PRO_PIC_1	1953	_K(3m)SPAK(ma)AR_	K(0.815)SPAK(0.815)AR	Q07133	2	502.78	1	50.966	Other acylations	H1tK176me3K180ma
HF240124_RN_spleen_PRO_PIC_3	25398	_K(3m)TVTAMDVVYALK(pr)R_	K(0.999)TVTAMDVVYALK(0.999)R	P62806	2	906.508	2	53.683	Canonical	H4K79me3
HF240124_RN_spleen_PRO_PIC_3	8805	_K(ac)AAGGAK(pr)R_	K(0.999)AAGGAK(0.999)R	P43274	2	488.272	1	56.091	Canonical	H1.4K25ac
HF240124_RN_spleen_PRO_PIC_3	24995	_K(ac)TVTAMDVVYALK(la)R_	K(1)TVTAMDVVYALK(1)R	P62806	2	914.487	2	79.82	Other acylations	H4K79acK91la
HF240124_RN_spleen_PRO_PIC_2	27377	_K(hi)TVTAMDVVYALK(pr)R_	K(1)TVTAMDVVYALK(1)R	P62806	2	928.503	2	58.223	Other acylations	H4K79hi
HF240124_RN_spleen_PRO_PIC_3	3020	_K(la)GHYAER_	K(1)GHYAER	P27661	2	526.251	1	41.029	Other acylations	H2AXK36la
HF240124_RN_spleen_PRO_PIC_2	25321	_K(la)TVTAMDVVYALK(ac)R_	K(1)TVTAMDVVYALK(1)R	P62806	2	914.487	2	49.5	Other acylations	H4K79laK91ac
HF240124_RN_spleen_PRO_PIC_3	26018	_K(la)TVTAMDVVYALK(la)R_	K(1)TVTAMDVVYALK(1)R	P62806	2	929.493	1	60.49	Other acylations	H4K79laK91la
HF240124_RN_spleen_PRO_PIC_3	26548	_K(la)TVTAMDVVYALK(pr)R_	K(0.886)TVTAMDVVYALK(0.886)R	P62806	2	921.495	3	85.958	Other acylations	H4K79la
HF240124_RN_spleen_PRO_PIC_3	7390	_K(ma)AAGGAK(pr)R_	K(1)AAGGAK(1)R	P43274	2	510.267	1	44.692	Other acylations	H1.4K25ma
HF240124_RN_spleen_PRO_PIC_2	12493	_K(pm)AAGGAK(pr)R_	K(1)AAGGAK(1)R	P43274	2	502.288	3	110.61	Canonical	H1.4K25me1
HF240124_RN_spleen_PRO_PIC_2	20438	_K(pr)QLATK(cr)ATR_	K(1)QLATK(1)ATR	P02301	2	630.359	3	91.318	Other acylations	H3.3CK23cr
HF240124_RN_spleen_PRO_PIC_3	18504	_K(pr)QLATK(gl)ATR_	K(1)QLATK(1)ATR	P02301	2	653.362	2	45.972	Other acylations	H3.3CK23gl
HF240124_RN_spleen_PRO_PIC_3	11969	_K(pr)SPAK(hi)AR_	K(0.999)SPAK(0.999)AR	Q07133	2	509.788	3	44.611	Other acylations	H1tK180hi
HF240124_RN_spleen_PRO_PIC_2	27260	_K(pr)TVTAMDVVYALK(gl)R_	K(0.975)TVTAMDVVYALK(0.975)R	P62806	2	942.5	1	40.715	Other acylations	H4K91gl
HF240124_RN_spleen_PRO_PIC_2	25973	_K(pr)TVTAMDVVYALK(la)R_	K(0.963)TVTAMDVVYALK(0.963)R	P62806	2	921.495	3	100.55	Other acylations	H4K91la
HF240124_RN_spleen_PRO_PIC_3	24073	_K(pr)TVTAMDVVYALK(ma)R_	K(1)TVTAMDVVYALK(1)R	P62806	2	928.485	2	74.944	Other acylations	H4K91ma
HF240124_RN_spleen_PRO_PIC_2	27582	_K(su)TVTAMDVVYALK(pr)R_	K(0.996)TVTAMDVVYALK(0.996)R	P62806	2	935.493	1	43.308	Other acylations	H4K79su
HF240124_RN_spleen_PRO_PIC_3	17222	_LAK(pr)GDEPK(gl)R_	LAK(1)GDEPK(1)R	P10922	2	651.838	3	68.915	Other acylations	H1.0K101gl

## Sheet: spleen_D5PRO-PIC
Raw file	Scan number	Modified sequence	Localization probabilities	Proteins	Charge	m/z	spleen_D5PROPIC	Score	Class	Modified site(s)	Quantified
HF240124_RN_spleen_D5PRO_PIC_3	11475	_DAVTYTEHAK(bu)R_	DAVTYTEHAK(1)R	P62806	2	740.365	3	96.342	Pr./But.	H4K77bu
HF240124_RN_spleen_D5PRO_PIC_3	8967	_DAVTYTEHAK(fo)R_	DAVTYTEHAK(1)R	P62806	2	719.341	3	147.2	Other acylations	H4K77fo
HF240124_RN_spleen_D5PRO_PIC_1	11925	_DAVTYTEHAK(pm)R_	DAVTYTEHAK(1)R	P62806	2	742.881	3	115.71	Canonical	H4K77me1
HF240124_RN_spleen_D5PRO_PIC_1	19931	_DNIQGITK(bu)PAIR_	DNIQGITK(1)PAIR	P62806	2	757.92	2	162.38	Pr./But.	H4K31bu
HF240124_RN_spleen_D5PRO_PIC_2	17236	_DNIQGITK(fo)PAIR_	DNIQGITK(1)PAIR	P62806	2	736.896	3	110.39	Other acylations	H4K31fo
HF240124_RN_spleen_D5PRO_PIC_2	4742	_GK(3m)GGK(3m)GLGK(d5)GGAK(ac)R_	GK(1)GGK(1)GLGK(0.997)GGAK(0.997)R	P62806	2	788.988	3	69.276	Canonical	H4K5me3K8me3K16ac
HF240124_RN_spleen_D5PRO_PIC_2	5477	_GK(3m)GGK(3m)GLGK(d5)GGAK(d5)R_	GK(0.999)GGK(0.999)GLGK(0.999)GGAK(1)R	P62806	2	798.512	2	80.755	Canonical	H4K5me3K8me3
HF240124_RN_spleen_D5PRO_PIC_3	10983	_GK(ac)GGK(ac)GLGK(ac)GGAK(ac)R_	GK(1)GGK(1)GLGK(1)GGAK(1)R	P62806	2	779.428	3	143	Canonical	H4K5acK8acK12acK16ac
HF240124_RN_spleen_D5PRO_PIC_1	11832	_GK(ac)GGK(ac)GLGK(ac)GGAK(d5)R_	GK(1)GGK(1)GLGK(0.999)GGAK(0.999)R	P62806	2	788.952	3	159.09	Canonical	H4K5acK8acK12ac
HF240124_RN_spleen_D5PRO_PIC_1	11932	_GK(ac)GGK(d5)GLGK(ac)GGAK(ac)R_	GK(1)GGK(1)GLGK(1)GGAK(1)R	P62806	2	788.952	3	158.41	Canonical	H4K5acK12acK16ac
HF240124_RN_spleen_D5PRO_PIC_1	12812	_GK(ac)GGK(d5)GLGK(ac)GGAK(d5)R_	GK(1)GGK(1)GLGK(1)GGAK(1)R	P62806	2	798.475	3	164.33	Canonical	H4K5acK12ac
HF240124_RN_spleen_D5PRO_PIC_1	13056	_GK(ac)GGK(d5)GLGK(d5)GGAK(ac)R_	GK(1)GGK(1)GLGK(0.998)GGAK(0.998)R	P62806	2	798.475	3	149.96	Canonical	H4K5acK16ac
HF240124_RN_spleen_D5PRO_PIC_2	13703	_GK(ac)GGK(d5)GLGK(d5)GGAK(d5)R_	GK(1)GGK(1)GLGK(1)GGAK(1)R	P62806	2	807.999	3	153.12	Canonical	H4K5ac
HF240124_RN_spleen_D5PRO_PIC_1	7803	_GK(ac)QGGK(d5)VR_	GK(1)QGGK(1)VR	Q8R1M2	2	526.306	3	77.674	Canonical	H2AJK5ac
HF240124_RN_spleen_D5PRO_PIC_2	7045	_GK(ac)TGGK(d5)AR_	GK(1)TGGK(1)AR	P27661	2	498.785	3	103.91	Canonical	H2AXK5ac
HF240124_RN_spleen_D5PRO_PIC_2	15562	_GK(bu)GGK(d5)GLGK(ac)GGAK(d5)R_	GK(0.83)GGK(0.832)GLGK(0.975)GGAK(0.979)R	P62806	2	812.491	1	70.808	Pr./But.	H4K5buK12ac
HF240124_RN_spleen_D5PRO_PIC_3	16141	_GK(bu)GGK(d5)GLGK(d5)GGAK(ac)R_	GK(1)GGK(1)GLGK(0.999)GGAK(0.999)R	P62806	2	812.491	3	138.25	Pr./But.	H4K5buK16ac
HF240124_RN_spleen_D5PRO_PIC_1	16747	_GK(bu)GGK(d5)GLGK(d5)GGAK(d5)R_	GK(1)GGK(1)GLGK(1)GGAK(1)R	P62806	2	822.015	3	129.16	Pr./But.	H4K5bu
HF240124_RN_spleen_D5PRO_PIC_1	12141	_GK(d5)GGK(ac)GLGK(ac)GGAK(ac)R_	GK(1)GGK(1)GLGK(1)GGAK(1)R	P62806	2	788.952	3	185.18	Canonical	H4K8acK12acK16ac
HF240124_RN_spleen_D5PRO_PIC_1	12952	_GK(d5)GGK(ac)GLGK(ac)GGAK(d5)R_	GK(1)GGK(1)GLGK(0.999)GGAK(0.999)R	P62806	2	798.475	3	152.07	Canonical	H4K8acK12ac
HF240124_RN_spleen_D5PRO_PIC_3	13638	_GK(d5)GGK(ac)GLGK(d5)GGAK(ac)R_	GK(0.998)GGK(0.947)GLGK(0.946)GGAK(0.998)R	P62806	2	798.475	2	108.9	Canonical	H4K8acK16ac
HF240124_RN_spleen_D5PRO_PIC_3	16037	_GK(d5)GGK(bu)GLGK(d5)GGAK(ac)R_	GK(1)GGK(0.926)GLGK(0.924)GGAK(0.998)R	P62806	2	812.491	1	108.7	Pr./But.	H4K8buK16ac
HF240124_RN_spleen_D5PRO_PIC_3	13328	_GK(d5)GGK(d5)GLGK(ac)GGAK(ac)R_	GK(1)GGK(1)GLGK(1)GGAK(1)R	P62806	2	798.475	3	139.86	Canonical	H4K12acK16ac
HF240124_RN_spleen_D5PRO_PIC_2	13916	_GK(d5)GGK(d5)GLGK(ac)GGAK(d5)R_	GK(1)GGK(1)GLGK(1)GGAK(1)R	P62806	2	807.999	3	143.4	Canonical	H4K12ac
HF240124_RN_spleen_D5PRO_PIC_2	15652	_GK(d5)GGK(d5)GLGK(bu)GGAK(ac)R_	GK(1)GGK(1)GLGK(0.999)GGAK(0.999)R	P62806	2	812.491	2	138.25	Pr./But.	H4K12buK16ac
HF240124_RN_spleen_D5PRO_PIC_1	16622	_GK(d5)GGK(d5)GLGK(bu)GGAK(d5)R_	GK(1)GGK(0.999)GLGK(0.984)GGAK(0.985)R	P62806	2	822.015	3	129.16	Pr./But.	H4K12bu
HF240124_RN_spleen_D5PRO_PIC_3	14868	_GK(d5)GGK(d5)GLGK(d5)GGAK(ac)R_	GK(1)GGK(1)GLGK(0.985)GGAK(0.985)R	P62806	2	807.999	3	143.96	Canonical	H4K16ac
HF240124_RN_spleen_D5PRO_PIC_3	16579	_GK(d5)GGK(d5)GLGK(d5)GGAK(bu)R_	GK(1)GGK(1)GLGK(0.996)GGAK(0.996)R	P62806	2	822.015	3	141.88	Pr./But.	H4K16bu
HF240124_RN_spleen_D5PRO_PIC_2	13885	_GK(d5)GGK(d5)GLGK(d5)GGAK(fo)R_	GK(1)GGK(1)GLGK(0.99)GGAK(0.99)R	P62806	2	800.991	2	130.94	Other acylations	H4K16fo
HF240124_RN_spleen_D5PRO_PIC_3	13852	_GK(d5)GGK(d5)GLGK(fo)GGAK(d5)R_	GK(1)GGK(1)GLGK(0.999)GGAK(0.999)R	P62806	2	800.991	3	143.89	Other acylations	H4K12fo
HF240124_RN_spleen_D5PRO_PIC_2	16301	_GK(d5)GGK(d5)GLGK(pm)GGAK(d5)R_	GK(1)GGK(1)GLGK(1)GGAK(1)R	P62806	2	824.53	3	157.24	Canonical	H4K12me1
HF240124_RN_spleen_D5PRO_PIC_3	12864	_GK(fo)GGK(d5)GLGK(d5)GGAK(ac)R_	GK(1)GGK(1)GLGK(0.909)GGAK(0.909)R	P62806	2	791.468	1	129.16	Other acylations	H4K5foK16ac
HF240124_RN_spleen_D5PRO_PIC_3	13685	_GK(fo)GGK(d5)GLGK(d5)GGAK(d5)R_	GK(1)GGK(1)GLGK(1)GGAK(1)R	P62806	2	800.991	2	132.91	Other acylations	H4K5fo
HF240124_RN_spleen_D5PRO_PIC_1	16698	_GK(pm)GGK(d5)GLGK(d5)GGAK(d5)R_	GK(0.991)GGK(0.991)GLGK(1)GGAK(1)R	P62806	3	550.023	2	70.438	Canonical	H4K5me1
HF240124_RN_spleen_D5PRO_PIC_2	10861	_K(d5)AAGGAK(pm)R_	K(0.998)AAGGAK(0.998)R	P43274	2	507.319	1	59.205	Canonical	H1.4K31me1
HF240124_RN_spleen_D5PRO_PIC_1	22768	_VTLFPK(ac)DIQLTR_	VTLFPK(1)DIQLTR	O35216	2	796.446	3	55.567	Canonical	H3-like centromeric protein AK117ac

## Sheet: spleen_D5PRO-D5PRO
Raw file	Scan number	Modified sequence	Localization probabilities	Proteins	Charge	m/z	spleen_D5PRO_D5PRO	Score	Class	Modified site(s)	Quantified
HF240124_RN_spleen_D5PRO_D5PRO_1	8035	_DAVTYTEHAK(bu)R_	DAVTYTEHAK(1)R	P62806	2	711.375	1	197.96	Pr./But.	H4K77bu
HF240124_RN_spleen_D5PRO_D5PRO_2	5179	_DAVTYTEHAK(fo)R_	DAVTYTEHAK(1)R	P62806	2	690.352	3	137.95	Other acylations	H4K77fo
HF240124_RN_spleen_D5PRO_D5PRO_2	16042	_DNIQGITK(bu)PAIR_	DNIQGITK(1)PAIR	P62806	2	728.93	3	157.66	Pr./But.	H4K31bu
HF240124_RN_spleen_D5PRO_D5PRO_2	13108	_DNIQGITK(fo)PAIR_	DNIQGITK(1)PAIR	P62806	2	707.907	3	163.38	Other acylations	H4K31fo
HF240124_RN_spleen_D5PRO_D5PRO_1	13878	_DNIQGITK(pm)PAIR_	DNIQGITK(1)PAIR	P62806	2	731.446	2	77.049	Canonical	H4K31me1
HF240124_RN_spleen_D5PRO_D5PRO_3	7676	_GK(ac)GGK(ac)GLGK(ac)GGAK(ac)R_	GK(1)GGK(1)GLGK(1)GGAK(1)R	P62806	2	750.439	3	158.31	Canonical	H4K5acK8acK12acK16ac
HF240124_RN_spleen_D5PRO_D5PRO_3	8363	_GK(ac)GGK(ac)GLGK(ac)GGAK(d5)R_	GK(1)GGK(1)GLGK(0.999)GGAK(0.999)R	P62806	2	759.962	3	168.22	Canonical	H4K5acK8acK12ac
HF240124_RN_spleen_D5PRO_D5PRO_2	8392	_GK(ac)GGK(d5)GLGK(ac)GGAK(ac)R_	GK(1)GGK(1)GLGK(1)GGAK(1)R	P62806	2	759.962	3	163.84	Canonical	H4K5acK12acK16ac
HF240124_RN_spleen_D5PRO_D5PRO_1	9392	_GK(ac)GGK(d5)GLGK(ac)GGAK(d5)R_	GK(1)GGK(1)GLGK(1)GGAK(1)R	P62806	2	769.486	3	162.38	Canonical	H4K5acK12ac
HF240124_RN_spleen_D5PRO_D5PRO_1	11048	_GK(ac)GGK(d5)GLGK(bu)GGAK(ac)R_	GK(0.997)GGK(0.973)GLGK(0.97)GGAK(0.997)R	P62806	2	773.978	1	113.69	Pr./But.	H4K5acK12buK16ac
HF240124_RN_spleen_D5PRO_D5PRO_1	4024	_GK(ac)QGGK(d5)VR_	GK(1)QGGK(1)VR	Q8R1M2	2	497.317	2	87.754	Canonical	H2AJK5ac
HF240124_RN_spleen_D5PRO_D5PRO_1	3182	_GK(ac)TGGK(d5)AR_	GK(1)TGGK(1)AR	P27661	2	469.796	1	49.442	Canonical	H2AXK5ac
HF240124_RN_spleen_D5PRO_D5PRO_1	12085	_GK(bu)GGK(d5)GLGK(ac)GGAK(d5)R_	GK(0.934)GGK(1)GLGK(0.934)GGAK(1)R	P62806	2	783.501	3	121.9	Pr./But.	H4K5buK12ac
HF240124_RN_spleen_D5PRO_D5PRO_3	12018	_GK(bu)GGK(d5)GLGK(d5)GGAK(ac)R_	GK(0.912)GGK(0.917)GLGK(0.984)GGAK(0.989)R	P62806	2	783.501	1	115.18	Pr./But.	H4K5buK16ac
HF240124_RN_spleen_D5PRO_D5PRO_2	16021	_GK(bu)TGGK(pm)AR_	GK(0.983)TGGK(0.983)AR	P27661	2	490.819	1	40.103	Pr./But.	H2AXK5buK9me1
HF240124_RN_spleen_D5PRO_D5PRO_2	11312	_GK(d5)GGK(2m)GLGK(d5)GGAK(hi)R_	GK(0.994)GGK(0.967)GLGK(0.819)GGAK(0.828)R	P62806	2	784.509	1	51.445	Other acylations	H4K8me2K16hi
HF240124_RN_spleen_D5PRO_D5PRO_1	10690	_GK(d5)GGK(3m)GLGK(d5)GGAK(ac)R_	GK(0.832)GGK(0.832)GLGK(0.965)GGAK(0.966)R	P62806	2	769.504	1	99.283	Canonical	H4K8me3K16ac
HF240124_RN_spleen_D5PRO_D5PRO_1	8653	_GK(d5)GGK(ac)GLGK(ac)GGAK(ac)R_	GK(0.927)GGK(0.939)GLGK(0.987)GGAK(1)R	P62806	2	759.962	3	122.51	Canonical	H4K8acK12acK16ac
HF240124_RN_spleen_D5PRO_D5PRO_1	9703	_GK(d5)GGK(ac)GLGK(d5)GGAK(ac)R_	GK(1)GGK(1)GLGK(0.991)GGAK(0.991)R	P62806	2	769.486	3	137.17	Canonical	H4K8acK16ac
HF240124_RN_spleen_D5PRO_D5PRO_1	10562	_GK(d5)GGK(ac)GLGK(d5)GGAK(d5)R_	GK(1)GGK(0.993)GLGK(0.993)GGAK(1)R	P62806	2	779.009	3	140.07	Canonical	H4K8ac
HF240124_RN_spleen_D5PRO_D5PRO_2	12052	_GK(d5)GGK(bu)GLGK(d5)GGAK(ac)R_	GK(0.952)GGK(0.804)GLGK(0.852)GGAK(0.999)R	P62806	2	783.501	1	127.42	Pr./But.	H4K8buK16ac
HF240124_RN_spleen_D5PRO_D5PRO_1	13175	_GK(d5)GGK(bu)GLGK(d5)GGAK(d5)R_	GK(0.999)GGK(0.833)GLGK(0.834)GGAK(1)R	P62806	2	793.025	3	143.96	Pr./But.	H4K8bu
HF240124_RN_spleen_D5PRO_D5PRO_2	9427	_GK(d5)GGK(d5)GLGK(ac)GGAK(ac)R_	GK(1)GGK(0.975)GLGK(0.975)GGAK(1)R	P62806	2	769.486	3	163.34	Canonical	H4K12acK16ac
HF240124_RN_spleen_D5PRO_D5PRO_2	10244	_GK(d5)GGK(d5)GLGK(ac)GGAK(d5)R_	GK(1)GGK(0.991)GLGK(0.991)GGAK(1)R	P62806	2	779.009	3	155.11	Canonical	H4K12ac
HF240124_RN_spleen_D5PRO_D5PRO_3	11913	_GK(d5)GGK(d5)GLGK(bu)GGAK(ac)R_	GK(1)GGK(0.999)GLGK(0.983)GGAK(0.983)R	P62806	2	783.501	3	115.18	Pr./But.	H4K12buK16ac
HF240124_RN_spleen_D5PRO_D5PRO_3	10456	_GK(d5)GGK(d5)GLGK(d5)GGAK(ac)R_	GK(1)GGK(1)GLGK(0.996)GGAK(0.996)R	P62806	2	779.009	3	155.11	Canonical	H4K16ac
HF240124_RN_spleen_D5PRO_D5PRO_3	12701	_GK(d5)GGK(d5)GLGK(d5)GGAK(bu)R_	GK(1)GGK(1)GLGK(0.993)GGAK(0.993)R	P62806	2	793.025	3	154.35	Pr./But.	H4K16bu
HF240124_RN_spleen_D5PRO_D5PRO_3	10224	_GK(d5)GGK(d5)GLGK(d5)GGAK(fo)R_	GK(1)GGK(1)GLGK(0.889)GGAK(0.889)R	P62806	2	772.001	2	143.61	Other acylations	H4K16fo
HF240124_RN_spleen_D5PRO_D5PRO_1	12741	_GK(d5)GGK(d5)GLGK(d5)GGAK(pm)R_	GK(1)GGK(1)GLGK(0.998)GGAK(0.998)R	P62806	2	795.541	1	145.89	Canonical	H4K16me1
HF240124_RN_spleen_D5PRO_D5PRO_2	9931	_GK(d5)GGK(d5)GLGK(fo)GGAK(d5)R_	GK(0.977)GGK(0.925)GLGK(0.901)GGAK(0.999)R	P62806	3	515.003	2	66.004	Other acylations	H4K12fo
HF240124_RN_spleen_D5PRO_D5PRO_3	9216	_GK(d5)GGK(fo)GLGK(d5)GGAK(ac)R_	GK(1)GGK(1)GLGK(1)GGAK(1)R	P62806	2	762.478	1	154.35	Other acylations	H4K8foK16ac
HF240124_RN_spleen_D5PRO_D5PRO_3	12810	_GK(d5)GGK(pm)GLGK(d5)GGAK(d5)R_	GK(0.94)GGK(0.89)GLGK(0.95)GGAK(1)R	P62806	2	795.541	2	130.94	Canonical	H4K8me1
HF240124_RN_spleen_D5PRO_D5PRO_3	9098	_GK(fo)GGK(d5)GLGK(ac)GGAK(d5)R_	GK(0.988)GGK(0.988)GLGK(0.818)GGAK(0.819)R	P62806	3	508.654	1	61.423	Other acylations	H4K5foK12ac
HF240124_RN_spleen_D5PRO_D5PRO_3	9315	_GK(fo)GGK(d5)GLGK(d5)GGAK(ac)R_	GK(1)GGK(1)GLGK(0.995)GGAK(0.995)R	P62806	2	762.478	3	141.93	Other acylations	H4K5foK16ac
HF240124_RN_spleen_D5PRO_D5PRO_3	10129	_GK(fo)GGK(d5)GLGK(d5)GGAK(d5)R_	GK(1)GGK(1)GLGK(1)GGAK(1)R	P62806	2	772.001	3	145.89	Other acylations	H4K5fo
HF240124_RN_spleen_D5PRO_D5PRO_1	8293	_GK(fo)GGK(fo)GLGK(ac)GGAK(ac)R_	GK(1)GGK(1)GLGK(0.999)GGAK(1)R	P62806	3	491.284	1	51.546	Other acylations	H4K5foK8foK12acK16ac
HF240124_RN_spleen_D5PRO_D5PRO_1	9133	_GK(fo)GGK(fo)GLGK(ac)GGAK(d5)R_	GK(1)GGK(1)GLGK(1)GGAK(1)R	P62806	2	745.947	2	107.79	Other acylations	H4K5foK8foK12ac
HF240124_RN_spleen_D5PRO_D5PRO_3	9174	_GK(fo)GGK(fo)GLGK(d5)GGAK(ac)R_	GK(1)GGK(1)GLGK(1)GGAK(1)R	P62806	2	745.947	3	83.499	Other acylations	H4K5foK8foK16ac
HF240124_RN_spleen_D5PRO_D5PRO_1	10190	_GK(fo)GGK(fo)GLGK(d5)GGAK(d5)R_	GK(1)GGK(1)GLGK(1)GGAK(1)R	P62806	2	755.47	1	68.557	Other acylations	H4K5foK8fo
HF240124_RN_spleen_D5PRO_D5PRO_2	11350	_GK(fo)GGK(pm)GLGK(d5)GGAK(d5)R_	GK(0.964)GGK(0.957)GLGK(0.985)GGAK(1)R	P62806	3	519.675	1	52.576	Other acylations	H4K5foK8me1
HF240124_RN_spleen_D5PRO_D5PRO_1	12230	_GK(pm)GGK(d5)GLGK(d5)GGAK(ac)R_	GK(0.854)GGK(0.855)GLGK(0.997)GGAK(0.997)R	P62806	2	786.017	1	121.36	Canonical	H4K5me1K16ac
HF240124_RN_spleen_D5PRO_D5PRO_2	12868	_GK(pm)GGK(d5)GLGK(d5)GGAK(d5)R_	GK(0.911)GGK(0.956)GLGK(0.956)GGAK(1)R	P62806	2	795.541	1	121.6	Canonical	H4K5me1
HF240124_RN_spleen_D5PRO_D5PRO_1	4715	_GK(pm)TGGK(d5)AR_	GK(1)TGGK(1)AR	P27661	2	486.327	1	45.718	Canonical	H2AXK5me1
HF240124_RN_spleen_D5PRO_D5PRO_2	2032	_K(2m)AAGGAK(d5)R_	K(1)AAGGAK(1)R	P43274	2	454.808	3	62.714	Canonical	H1.4K25me2
HF240124_RN_spleen_D5PRO_D5PRO_1	11287	_K(2m)TVTAMDVVYALK(d5)R_	K(1)TVTAMDVVYALK(1)R	P62806	3	582.353	1	47.189	Canonical	H4K79me2
HF240124_RN_spleen_D5PRO_D5PRO_3	22631	_K(3m)TVTAMDVVYALK(d5)R_	K(1)TVTAMDVVYALK(1)R	P62806	3	587.025	1	58.268	Canonical	H4K79me3
HF240124_RN_spleen_D5PRO_D5PRO_2	9693	_K(ac)AAGGAK(ma)R_	K(0.999)AAGGAK(0.999)R	P43274	2	474.269	3	47.067	Other acylations	H1.4K25acK31ma
HF240124_RN_spleen_D5PRO_D5PRO_2	22348	_K(ac)TVTAMDVVYALK(d5)R_	K(1)TVTAMDVVYALK(1)R	P62806	3	587.013	2	80.746	Canonical	H4K79ac
HF240124_RN_spleen_D5PRO_D5PRO_3	8275	_K(bu)AAGGAK(d5)R_	K(1)AAGGAK(1)R	P43274	2	475.814	3	60.788	Pr./But.	H1.4K25bu
HF240124_RN_spleen_D5PRO_D5PRO_1	28162	_K(bu)TVTAMDVVYALK(d5)R_	K(1)TVTAMDVVYALK(1)R	P62806	2	894.031	3	228.12	Pr./But.	H4K79bu
HF240124_RN_spleen_D5PRO_D5PRO_1	28055	_K(d5)TVTAMDVVYALK(3m)R_	K(1)TVTAMDVVYALK(1)R	P62806	2	880.034	2	61.815	Canonical	H4K91me3
HF240124_RN_spleen_D5PRO_D5PRO_2	27935	_K(d5)TVTAMDVVYALK(bu)R_	K(1)TVTAMDVVYALK(1)R	P62806	2	894.031	3	154.36	Pr./But.	H4K91bu
HF240124_RN_spleen_D5PRO_D5PRO_1	25529	_K(d5)TVTAMDVVYALK(fo)R_	K(1)TVTAMDVVYALK(1)R	P62806	2	873.008	3	137.16	Other acylations	H4K91fo
HF240124_RN_spleen_D5PRO_D5PRO_2	25313	_K(fo)TVTAMDVVYALK(d5)R_	K(1)TVTAMDVVYALK(1)R	P62806	2	873.008	3	210.95	Other acylations	H4K79fo
HF240124_RN_spleen_D5PRO_D5PRO_2	23933	_K(gl)TVTAMDVVYALK(d5)R_	K(0.998)TVTAMDVVYALK(0.998)R	P62806	2	916.026	1	43.512	Other acylations	H4K79gl
HF240124_RN_spleen_D5PRO_D5PRO_1	24584	_K(hi)TVTAMDVVYALK(d5)R_	K(1)TVTAMDVVYALK(1)R	P62806	3	601.688	3	49.12	Other acylations	H4K79hi
HF240124_RN_spleen_D5PRO_D5PRO_2	7029	_K(pm)AAGGAK(d5)R_	K(1)AAGGAK(1)R	P43274	2	478.329	2	83.377	Canonical	H1.4K25me1
HF240124_RN_spleen_D5PRO_D5PRO_2	27702	_K(pm)TSGPPVSELITK(d5)AVAASK(d5)ER_	K(1)TSGPPVSELITK(1)AVAASK(1)ER	P43274	3	809.828	1	80.156	Canonical	H1.4K33me1
HF240124_RN_spleen_D5PRO_D5PRO_3	16249	_K(pm)TVTAMDVVYALK(d5)R_	K(0.999)TVTAMDVVYALK(0.999)R	P62806	2	896.547	3	64.297	Canonical	H4K79me1
HF240124_RN_spleen_D5PRO_D5PRO_3	16823	_MAGGK(ac)AGK(ac)DSGK(d5)AK(d5)TK(d5)AVSR_	MAGGK(0.95)AGK(0.95)DSGK(0.911)AK(0.991)TK(0.999)AVSR	P0C0S6	3	759.447	1	41.136	Canonical	H2A.ZK4acK7ac
HF240124_RN_spleen_D5PRO_D5PRO_3	19194	_VTLFPK(ac)DIQLTR_	VTLFPK(1)DIQLTR	O35216	2	767.456	3	54.416	Canonical	H3-like centromeric protein AK117ac
HF240124_RN_spleen_D5PRO_D5PRO_2	18357	_VTLFPK(pr)DIQLTR_	VTLFPK(1)DIQLTR	O35216	2	774.464	1	45.368	Pr./But.	H3-like centromeric protein AK117pr

## Sheet: spleen_D3Ac-PIC
Raw file	Scan number	Modified sequence	Localization probabilities	Proteins	Charge	m/z	spleen_D3PIC	Score	Class	Modified site(s)	Quantified
HF240124_RN_spleen_D3PIC_2	11487	_DAVTYTEHAK(bu)R_	DAVTYTEHAK(1)R	P62806	2	740.365	1	126.31	Pr./But.	H4K77bu
HF240124_RN_spleen_D3PIC_1	8824	_DAVTYTEHAK(fo)R_	DAVTYTEHAK(1)R	P62806	2	719.341	3	196.88	Other acylations	H4K77fo
HF240124_RN_spleen_D3PIC_1	10072	_DAVTYTEHAK(pr)R_	DAVTYTEHAK(1)R	P62806	2	733.357	1	95.573	Pr./But.	H4K77pr
HF240124_RN_spleen_D3PIC_3	11054	_DAVTYTEHAK(su)R_	DAVTYTEHAK(1)R	P62806	2	755.352	1	76.679	Other acylations	H4K77su
HF240124_RN_spleen_D3PIC_3	17244	_DNIQGITK(ac)PAIR_	DNIQGITK(1)PAIR	P62806	2	743.904	1	56.013	Canonical	H4K31ac
HF240124_RN_spleen_D3PIC_2	19834	_DNIQGITK(bu)PAIR_	DNIQGITK(1)PAIR	P62806	2	757.92	2	155.11	Pr./But.	H4K31bu
HF240124_RN_spleen_D3PIC_1	17215	_DNIQGITK(fo)PAIR_	DNIQGITK(1)PAIR	P62806	2	736.896	3	160.53	Other acylations	H4K31fo
HF240124_RN_spleen_D3PIC_1	19903	_DNIQGITK(gl)PAIR_	DNIQGITK(1)PAIR	P62806	2	779.915	1	45.161	Other acylations	H4K31gl
HF240124_RN_spleen_D3PIC_2	18185	_DNIQGITK(pr)PAIR_	DNIQGITK(1)PAIR	P62806	2	750.912	2	50.978	Pr./But.	H4K31pr
HF240124_RN_spleen_D3PIC_2	10871	_GK(ac)GGK(ac)GLGK(ac)GGAK(ac)R_	GK(1)GGK(1)GLGK(1)GGAK(1)R	P62806	2	779.428	2	157.68	Canonical	H4K5acK8acK12acK16ac
HF240124_RN_spleen_D3PIC_2	10804	_GK(ac)GGK(d3)GLGK(ac)GGAK(ac)R_	GK(0.92)GGK(0.92)GLGK(1)GGAK(1)R	P62806	2	780.938	2	134.3	Canonical	H4K5acK12acK16ac
HF240124_RN_spleen_D3PIC_2	13678	_GK(bu)GGK(d3)GLGK(ac)GGAK(d3)R_	GK(0.995)GGK(0.99)GLGK(0.879)GGAK(0.884)R	P62806	3	531.311	1	72.891	Pr./But.	H4K5buK12ac
HF240124_RN_spleen_D3PIC_3	13431	_GK(bu)GGK(d3)GLGK(d3)GGAK(ac)R_	GK(1)GGK(1)GLGK(0.937)GGAK(0.937)R	P62806	2	796.463	2	125.22	Pr./But.	H4K5buK16ac
HF240124_RN_spleen_D3PIC_3	13360	_GK(bu)GGK(d3)GLGK(d3)GGAK(d3)R_	GK(1)GGK(1)GLGK(1)GGAK(1)R	P62806	2	797.972	3	129.16	Pr./But.	H4K5bu
HF240124_RN_spleen_D3PIC_2	10761	_GK(d3)GGK(ac)GLGK(d3)GGAK(ac)R_	GK(0.992)GGK(0.984)GLGK(0.801)GGAK(0.808)R	P62806	2	782.447	1	116.55	Canonical	H4K8acK16ac
HF240124_RN_spleen_D3PIC_2	13367	_GK(d3)GGK(bu)GLGK(d3)GGAK(d3)R_	GK(1)GGK(1)GLGK(1)GGAK(1)R	P62806	2	797.972	2	121.9	Pr./But.	H4K8bu
HF240124_RN_spleen_D3PIC_3	10626	_GK(d3)GGK(d3)GLGK(ac)GGAK(ac)R_	GK(0.997)GGK(0.91)GLGK(0.915)GGAK(0.992)R	P62806	2	782.447	1	127.51	Canonical	H4K12acK16ac
HF240124_RN_spleen_D3PIC_3	10676	_GK(d3)GGK(d3)GLGK(d3)GGAK(ac)R_	GK(1)GGK(1)GLGK(0.877)GGAK(0.877)R	P62806	2	783.957	2	132.32	Canonical	H4K16ac
HF240124_RN_spleen_D3PIC_3	10317	_GK(d3)GGK(d3)GLGK(d3)GGAK(fo)R_	GK(1)GGK(0.975)GLGK(0.985)GGAK(0.959)R	P62806	2	776.949	2	139.43	Other acylations	H4K16fo
HF240124_RN_spleen_D3PIC_2	11543	_GK(d3)GGK(d3)GLGK(d3)GGAK(me)R_	GK(1)GGK(1)GLGK(0.996)GGAK(0.996)R	P62806	2	792.474	1	142	Canonical	H4K16me1
HF240124_RN_spleen_D3PIC_2	11763	_GK(d3)GGK(d3)GLGK(d3)GGAK(pr)R_	GK(1)GGK(1)GLGK(1)GGAK(1)R	P62806	2	790.965	3	146.11	Pr./But.	H4K16pr
HF240124_RN_spleen_D3PIC_3	11626	_GK(d3)GGK(d3)GLGK(me)GGAK(d3)R_	GK(1)GGK(1)GLGK(0.998)GGAK(0.998)R	P62806	2	792.474	3	133.23	Canonical	H4K12me1
HF240124_RN_spleen_D3PIC_2	10483	_GK(d3)GGK(fo)GLGK(d3)GGAK(d3)R_	GK(1)GGK(0.997)GLGK(0.997)GGAK(1)R	P62806	2	776.949	1	145.89	Other acylations	H4K8fo
HF240124_RN_spleen_D3PIC_1	11915	_GK(d3)GGK(me)GLGK(d3)GGAK(d3)R_	GK(1)GGK(1)GLGK(1)GGAK(1)R	P62806	2	792.474	2	132.78	Canonical	H4K8me1
HF240124_RN_spleen_D3PIC_2	10375	_GK(fo)GGK(d3)GLGK(d3)GGAK(d3)R_	GK(0.999)GGK(0.999)GLGK(1)GGAK(1)R	P62806	2	776.949	3	188.04	Other acylations	H4K5fo
HF240124_RN_spleen_D3PIC_1	14436	_GK(pr)GGK(pr)GLGK(pr)GGAK(ac)R_	GK(1)GGK(1)GLGK(0.993)GGAK(0.993)R	P62806	2	800.452	1	128.01	Pr./But.	H4K5prK8prK12prK16ac
HF240124_RN_spleen_D3PIC_1	15314	_GK(pr)GGK(pr)GLGK(pr)GGAK(pr)R_	GK(1)GGK(1)GLGK(1)GGAK(1)R	P62806	2	807.46	2	150.94	Pr./But.	H4K5prK8prK12prK16pr
HF240124_RN_spleen_D3PIC_2	29134	_K(bu)TVTAMDVVYALK(d3)R_	K(1)TVTAMDVVYALK(1)R	P62806	2	915.007	2	61.353	Pr./But.	H4K79bu
HF240124_RN_spleen_D3PIC_1	26804	_K(d3)TVTAMDVVYALK(fo)R_	K(1)TVTAMDVVYALK(1)R	P62806	2	893.984	2	70.942	Other acylations	H4K91fo
HF240124_RN_spleen_D3PIC_2	26654	_K(fo)TVTAMDVVYALK(d3)R_	K(1)TVTAMDVVYALK(1)R	P62806	2	893.984	2	79.693	Other acylations	H4K79fo
HF240124_RN_spleen_D3PIC_2	25946	_K(hi)TVTAMDVVYALK(d3)R_	K(1)TVTAMDVVYALK(1)R	P62806	2	923.005	1	51.268	Other acylations	H4K79hi
HF240124_RN_spleen_D3PIC_3	8913	_K(me)AAGGAK(d3)R_	K(1)AAGGAK(1)R	P43274	2	491.291	3	108.98	Canonical	H1.4K25me1
HF240124_RN_spleen_D3PIC_2	17261	_K(me)TVTAMDVVYALK(d3)R_	K(0.985)TVTAMDVVYALK(0.985)R	P62806	2	909.509	3	51.268	Canonical	H4K79me1

## Sheet: Antibiotics
Raw file	Scan number	Modified sequence	Localization probabilities	Proteins	Charge	m/z	colon_C	colon_A	cecum_C	cecum_A	Score	Class	Modified site(s)	Quantified
QEP231006_CG_frozen_cecum_A2	8797	_DAVTYTEHAK(fo)R_	DAVTYTEHAK(1)R	P62806	2	719.341			1	1	79.148	Other acylations	H4K77fo
QEP231006_CG_frozen_cecum_C4	9907	_DAVTYTEHAK(pr)R_	DAVTYTEHAK(1)R	P62806	2	733.357	3	4	4	5	242.93	Pr./But.	H4K77pr
QEP231006_CG_frozen_colon_A4	5773	_GK(ac)TGGK(d3)AR_	GK(0.997)TGGK(0.997)AR	P27661	2	490.771		1			77.058	Canonical	H2AXK5ac
QEP231006_CG_frozen_cecum_A3	10244	_GK(d3)GGK(ac)GLGK(d3)GGAK(ac)R_	GK(0.861)GGK(0.845)GLGK(0.826)GGAK(0.842)R	P62806	3	521.967				1	53.001	Canonical	H4K8acK16ac
QEP231006_CG_frozen_colon_A5	11286	_GK(d3)GGK(ac)GLGK(pr)GGAK(ac)R_	GK(0.966)GGK(0.972)GLGK(0.791)GGAK(0.816)R	P62806	3	525.633		1			55.724	Pr./But.	H4K8acK12prK16ac
QEP231006_CG_frozen_cecum_C4	10442	_GK(d3)GGK(d3)GLGK(d3)GGAK(ac)R_	GK(1)GGK(1)GLGK(0.999)GGAK(0.999)R	P62806	2	783.957	2	1	4	1	156.48	Canonical	H4K16ac
QEP231006_CG_frozen_cecum_A5	11014	_GK(d3)GGK(d3)GLGK(d3)GGAK(pr)R_	GK(1)GGK(1)GLGK(1)GGAK(1)R	P62806	2	790.965	2	4	4	5	185.29	Pr./But.	H4K16pr
QEP231006_CG_frozen_cecum_C2	11366	_GK(d3)GGK(d3)GLGK(pr)GGAK(ac)R_	GK(1)GGK(0.996)GLGK(0.996)GGAK(1)R	P62806	2	789.455			3		154.24	Pr./But.	H4K12prK16ac
QEP231006_CG_frozen_colon_A3	10392	_GK(d3)GGK(d3)GLGK(pr)GGAK(d3)R_	GK(1)GGK(0.9)GLGK(0.9)GGAK(1)R	P62806	2	790.965	1	1		2	140.49	Pr./But.	H4K12pr
QEP231006_CG_frozen_colon_C1	11634	_GK(d3)GGK(d3)GLGK(pr)GGAK(pr)R_	GK(1)GGK(0.942)GLGK(0.942)GGAK(1)R	P62806	2	796.463	1				111.06	Pr./But.	H4K12prK16pr
QEP231006_CG_frozen_colon_A2	9868	_GK(d3)GGK(fo)GLGK(d3)GGAK(d3)R_	GK(0.905)GGK(0.841)GLGK(0.938)GGAK(0.998)R	P62806	2	776.949	1	2	1		54.608	Other acylations	H4K8fo
QEP231006_CG_frozen_cecum_A5	11181	_GK(d3)GGK(pr)GLGK(d3)GGAK(d3)R_	GK(1)GGK(0.996)GLGK(0.996)GGAK(1)R	P62806	2	790.965	3	5	3	4	155.15	Pr./But.	H4K8pr
QEP231006_CG_frozen_cecum_A1	12005	_GK(d3)GGK(pr)GLGK(d3)GGAK(pr)R_	GK(1)GGK(1)GLGK(1)GGAK(1)R	P62806	2	796.463	3	2	4	4	155.15	Pr./But.	H4K8prK16pr
QEP231006_CG_frozen_cecum_A4	12107	_GK(d3)GGK(pr)GLGK(pr)GGAK(d3)R_	GK(1)GGK(1)GLGK(0.996)GGAK(0.996)R	P62806	2	796.463	1	1		1	107.83	Pr./But.	H4K8prK12pr
QEP231006_CG_frozen_cecum_C1	13037	_GK(d3)GGK(pr)GLGK(pr)GGAK(pr)R_	GK(0.979)GGK(0.979)GLGK(1)GGAK(1)R	P62806	2	801.961			1		57.348	Pr./But.	H4K8prK12prK16pr
QEP231006_CG_frozen_colon_C1	6006	_GK(d3)QGGK(fo)VR_	GK(1)QGGK(1)VR	Q8R1M2	2	511.284	1	1			64.803	Other acylations	H2AJK9fo
QEP231006_CG_frozen_cecum_C2	7781	_GK(d3)QGGK(pr)VR_	GK(1)QGGK(1)VR	Q8R1M2	2	525.3		1	2	1	79.597	Pr./But.	H2AJK9pr
QEP231006_CG_frozen_cecum_C2	7109	_GK(d3)TGGK(pr)AR_	GK(1)TGGK(1)AR	P27661	2	497.779		3	1	2	91.626	Pr./But.	H2AXK9pr
QEP231006_CG_frozen_colon_A2	10180	_GK(fo)GGK(d3)GLGK(d3)GGAK(d3)R_	GK(0.936)GGK(0.936)GLGK(1)GGAK(1)R	P62806	2	776.949		1			61.78	Other acylations	H4K5fo
QEP231006_CG_frozen_cecum_A5	11346	_GK(pr)GGK(ac)GLGK(d3)GGAK(ac)R_	GK(0.99)GGK(0.844)GLGK(0.804)GGAK(0.953)R	P62806	3	525.633				1	43.813	Pr./But.	H4K5prK8acK16ac
QEP231006_CG_frozen_colon_C4	11083	_GK(pr)GGK(d3)GLGK(d3)GGAK(ac)R_	GK(1)GGK(1)GLGK(0.995)GGAK(0.995)R	P62806	2	789.455	4	4	3	2	154.24	Pr./But.	H4K5prK16ac
QEP231006_CG_frozen_cecum_C3	11474	_GK(pr)GGK(d3)GLGK(d3)GGAK(d3)R_	GK(1)GGK(1)GLGK(1)GGAK(1)R	P62806	2	790.965	3	3	2	4	155.15	Pr./But.	H4K5pr
QEP231006_CG_frozen_cecum_A2	12152	_GK(pr)GGK(d3)GLGK(d3)GGAK(pr)R_	GK(1)GGK(1)GLGK(1)GGAK(1)R	P62806	2	796.463	1	3	3	3	168.74	Pr./But.	H4K5prK16pr
QEP231006_CG_frozen_colon_C1	11892	_GK(pr)GGK(d3)GLGK(pr)GGAK(ac)R_	GK(0.999)GGK(0.9)GLGK(0.89)GGAK(0.987)R	P62806	2	794.953	1				77.379	Pr./But.	H4K5prK12prK16ac
QEP231006_CG_frozen_cecum_C3	12430	_GK(pr)GGK(d3)GLGK(pr)GGAK(d3)R_	GK(1)GGK(0.992)GLGK(0.991)GGAK(0.999)R	P62806	2	796.463			3	2	127.42	Pr./But.	H4K5prK12pr
QEP231006_CG_frozen_cecum_C2	13095	_GK(pr)GGK(d3)GLGK(pr)GGAK(pr)R_	GK(1)GGK(0.782)GLGK(0.784)GGAK(0.998)R	P62806	2	801.961			1		78.655	Pr./But.	H4K5prK12prK16pr
QEP231006_CG_frozen_cecum_C2	12441	_GK(pr)GGK(pr)GLGK(d3)GGAK(ac)R_	GK(1)GGK(0.912)GLGK(0.911)GGAK(0.999)R	P62806	2	794.953			2		110.84	Pr./But.	H4K5prK8prK16ac
QEP231006_CG_frozen_colon_A5	12223	_GK(pr)GGK(pr)GLGK(d3)GGAK(d3)R_	GK(1)GGK(0.786)GLGK(0.788)GGAK(0.998)R	P62806	2	796.463		1	1		93.258	Pr./But.	H4K5prK8pr
QEP231006_CG_frozen_cecum_A1	13026	_GK(pr)GGK(pr)GLGK(d3)GGAK(pr)R_	GK(1)GGK(0.948)GLGK(0.931)GGAK(0.983)R	P62806	2	801.961				1	74.841	Pr./But.	H4K5prK8prK16pr
QEP231006_CG_frozen_cecum_C1	13378	_GK(pr)GGK(pr)GLGK(pr)GGAK(ac)R_	GK(1)GGK(1)GLGK(0.941)GGAK(0.94)R	P62806	2	800.452			1		56.783	Pr./But.	H4K5prK8prK12prK16ac
QEP231006_CG_frozen_cecum_C3	13367	_GK(pr)GGK(pr)GLGK(pr)GGAK(d3)R_	GK(1)GGK(0.999)GLGK(0.899)GGAK(0.898)R	P62806	2	801.961			3	1	62.303	Pr./But.	H4K5prK8prK12pr
QEP231006_CG_frozen_cecum_C2	7949	_GK(pr)QGGK(d3)VR_	GK(1)QGGK(1)VR	Q8R1M2	2	525.3		2	1	3	76.847	Pr./But.	H2AJK5pr
QEP231006_CG_frozen_colon_A2	8496	_K(d3)AAGGAK(pr)R_	K(1)AAGGAK(1)R	P43274	2	489.782		1			47.743	Pr./But.	H1.4K31pr
QEP231006_CG_frozen_colon_A2	8651	_K(pr)AAGGAK(d3)R_	K(1)AAGGAK(1)R	P43274	2	489.782		3		3	70.268	Pr./But.	H1.4K25pr
QEP231006_CG_frozen_cecum_A1	13563	_LAK(d3)GDEPK(pr)R_	LAK(1)GDEPK(1)R	P10922	2	617.337				1	46.891	Pr./But.	H1.0K101pr

## Sheet: Breast
Raw file	Scan number	Modified sequence	Localization probabilities	Proteins	Charge	m/z	TN	Normal	LuA	Score	Class	Modified site(s)	Quantified
QEP231009_CG_frozen_breast_TN_25	8903	_DAVTYTEHAK(fo)R_	DAVTYTEHAK(1)R	P62805	2	719.341	5	3	3	140.75	Other acylations	H4K77fo
QEP231009_CG_frozen_breast_LuA_31	9489	_DAVTYTEHAK(pr)R_	DAVTYTEHAK(1)R	P62805	2	733.357	4	4	4	223.08	Pr./But.	H4K77pr
QEP231009_CG_frozen_breast_TN_25	16089	_DNIQGITK(2m)PAIR_	DNIQGITK(1)PAIR	P62805	2	736.915	1			48.423	Canonical	H4K31me2
QEP231009_CG_frozen_breast_TN_25	16013	_DNIQGITK(fo)PAIR_	DNIQGITK(1)PAIR	P62805	2	736.896	2			107.79	Other acylations	H4K31fo
QEP231006_CG_frozen_breast_TN_26	14828	_DNIQGITK(pr)PAIR_	DNIQGITK(1)PAIR	P62805	2	750.912	1	3		97.456	Pr./But.	H4K31pr
QEP231009_CG_frozen_breast_TN_29	1251	_GK(bu)TGGK(me)AR_	GK(0.999)TGGK(0.999)AR	P16104	2	511.795	1			46.37	Pr./But.	H2AXK5buK9me1
QEP231009_CG_frozen_breast_LuA_33	10958	_GK(d3)GGK(ac)GLGK(pr)GGAK(ac)R_	GK(0.846)GGK(0.851)GLGK(0.877)GGAK(0.995)R	P62805	3	525.633			1	57.034	Pr./But.	H4K8acK12prK16ac
QEP231009_CG_frozen_breast_TN_27	10122	_GK(d3)GGK(d3)GLGK(d3)GGAK(ac)R_	GK(1)GGK(1)GLGK(1)GGAK(1)R	P62805	2	783.957	5	5	4	169.93	Canonical	H4K16ac
QEP231009_CG_frozen_breast_Normal_24	9860	_GK(d3)GGK(d3)GLGK(d3)GGAK(fo)R_	GK(1)GGK(1)GLGK(0.987)GGAK(0.987)R	P62805	2	776.949		2		90.108	Other acylations	H4K16fo
QEP231009_CG_frozen_breast_LuA_32	11005	_GK(d3)GGK(d3)GLGK(d3)GGAK(pr)R_	GK(1)GGK(1)GLGK(1)GGAK(1)R	P62805	2	790.965	5	6	4	182.71	Pr./But.	H4K16pr
QEP231009_CG_frozen_breast_Normal_22	9697	_GK(d3)GGK(d3)GLGK(fo)GGAK(d3)R_	GK(1)GGK(0.999)GLGK(0.938)GGAK(0.939)R	P62805	2	776.949		1		74.162	Other acylations	H4K12fo
QEP231006_CG_frozen_breast_TN_26	10950	_GK(d3)GGK(d3)GLGK(pr)GGAK(d3)R_	GK(1)GGK(1)GLGK(1)GGAK(1)R	P62805	2	790.965	3	3	1	155.15	Pr./But.	H4K12pr
QEP231009_CG_frozen_breast_TN_28	10432	_GK(d3)GGK(fo)GLGK(d3)GGAK(ac)R_	GK(0.849)GGK(0.847)GLGK(0.829)GGAK(0.831)R	P62805	2	775.439	1			50.194	Other acylations	H4K8foK16ac
QEP231009_CG_frozen_breast_LuA_30	10427	_GK(d3)GGK(fo)GLGK(d3)GGAK(d3)R_	GK(0.931)GGK(0.916)GLGK(0.985)GGAK(1)R	P62805	2	776.949	1	1	1	55.649	Other acylations	H4K8fo
QEP231009_CG_frozen_breast_TN_25	10583	_GK(d3)GGK(la)GLGK(d3)GGAK(d3)R_	GK(0.998)GGK(0.977)GLGK(0.978)GGAK(1)R	P62805	2	798.962	1			102.52	Other acylations	H4K8la
QEP231009_CG_frozen_breast_LuA_30	11356	_GK(d3)GGK(pr)GLGK(d3)GGAK(d3)R_	GK(1)GGK(1)GLGK(1)GGAK(1)R	P62805	2	790.965	4	4	4	152.54	Pr./But.	H4K8pr
QEP231009_CG_frozen_breast_TN_25	12427	_GK(d3)GGK(pr)GLGK(d3)GGAK(pr)R_	GK(1)GGK(1)GLGK(1)GGAK(1)R	P62805	2	796.463	5	4	4	162.36	Pr./But.	H4K8prK16pr
QEP231009_CG_frozen_breast_TN_27	11962	_GK(d3)GGK(pr)GLGK(pr)GGAK(ac)R_	GK(1)GGK(1)GLGK(0.985)GGAK(0.985)R	P62805	2	794.953	2			136.48	Pr./But.	H4K8prK12prK16ac
QEP231009_CG_frozen_breast_Normal_20	12137	_GK(d3)GGK(pr)GLGK(pr)GGAK(d3)R_	GK(1)GGK(1)GLGK(0.849)GGAK(0.849)R	P62805	2	796.463	1	2		74.841	Pr./But.	H4K8prK12pr
QEP231009_CG_frozen_breast_TN_25	13359	_GK(d3)GGK(pr)GLGK(pr)GGAK(pr)R_	GK(1)GGK(1)GLGK(1)GGAK(1)R	P62805	2	801.961	4	1	1	140.07	Pr./But.	H4K8prK12prK16pr
QEP231009_CG_frozen_breast_TN_27	9763	_GK(fo)GGK(d3)GLGK(d3)GGAK(ac)R_	GK(0.89)GGK(0.887)GLGK(0.89)GGAK(0.887)R	P62805	2	775.439	1			85.355	Other acylations	H4K5foK16ac
QEP231009_CG_frozen_breast_TN_25	10357	_GK(fo)GGK(d3)GLGK(d3)GGAK(d3)R_	GK(1)GGK(1)GLGK(1)GGAK(1)R	P62805	2	776.949	2	3	4	190.96	Other acylations	H4K5fo
QEP231009_CG_frozen_breast_TN_27	11205	_GK(pr)GGK(d3)GLGK(d3)GGAK(ac)R_	GK(1)GGK(1)GLGK(0.991)GGAK(0.991)R	P62805	2	789.455	3	3	2	164.43	Pr./But.	H4K5prK16ac
QEP231009_CG_frozen_breast_TN_27	11186	_GK(pr)GGK(d3)GLGK(d3)GGAK(d3)R_	GK(1)GGK(1)GLGK(1)GGAK(1)R	P62805	2	790.965	4	3	4	146.11	Pr./But.	H4K5pr
QEP231009_CG_frozen_breast_Normal_21	11916	_GK(pr)GGK(d3)GLGK(d3)GGAK(pr)R_	GK(1)GGK(1)GLGK(0.999)GGAK(0.999)R	P62805	2	796.463	3	2	4	153.12	Pr./But.	H4K5prK16pr
QEP231009_CG_frozen_breast_LuA_32	12102	_GK(pr)GGK(d3)GLGK(pr)GGAK(d3)R_	GK(1)GGK(0.989)GLGK(0.989)GGAK(1)R	P62805	2	796.463	3	1	1	132.32	Pr./But.	H4K5prK12pr
QEP231009_CG_frozen_breast_TN_25	13526	_GK(pr)GGK(d3)GLGK(pr)GGAK(pr)R_	GK(1)GGK(0.997)GLGK(0.997)GGAK(1)R	P62805	2	801.961	2			166.97	Pr./But.	H4K5prK12prK16pr
QEP231009_CG_frozen_breast_TN_27	12108	_GK(pr)GGK(pr)GLGK(d3)GGAK(ac)R_	GK(1)GGK(0.927)GLGK(0.917)GGAK(0.989)R	P62805	2	794.953	1		1	61.353	Pr./But.	H4K5prK8prK16ac
QEP231009_CG_frozen_breast_TN_25	12718	_GK(pr)GGK(pr)GLGK(d3)GGAK(d3)R_	GK(0.996)GGK(0.834)GLGK(0.83)GGAK(1)R	P62805	3	531.311	1			72.891	Pr./But.	H4K5prK8pr
QEP231009_CG_frozen_breast_TN_27	12722	_GK(pr)GGK(pr)GLGK(d3)GGAK(pr)R_	GK(0.984)GGK(0.893)GLGK(0.82)GGAK(0.943)R	P62805	3	534.977	1			49.929	Pr./But.	H4K5prK8prK16pr
QEP231009_CG_frozen_breast_TN_25	13695	_GK(pr)GGK(pr)GLGK(pr)GGAK(d3)R_	GK(1)GGK(1)GLGK(0.986)GGAK(0.986)R	P62805	2	801.961	2	2	1	151.15	Pr./But.	H4K5prK8prK12pr
QEP231009_CG_frozen_breast_TN_25	14440	_GK(pr)GGK(pr)GLGK(pr)GGAK(pr)R_	GK(1)GGK(1)GLGK(1)GGAK(1)R	P62805	2	807.46	1			94.465	Pr./But.	H4K5prK8prK12prK16pr
QEP231009_CG_frozen_breast_Normal_21	7414	_GQK(pr)PEQR_	GQK(1)PEQR	Q92522	2	509.259		1		41.502	Pr./But.	H1.10K165pr
QEP231009_CG_frozen_breast_TN_29	3315	_HGGVK(me)R_	HGGVK(1)R	Q99525	2	416.237	1			50.31	Canonical	H4-like protein type GK44me1
QEP231009_CG_frozen_breast_TN_25	2082	_K(2m)SAGAAK(d3)R_	K(1)SAGAAK(1)R	P10412	2	490.789	1			42.396	Canonical	H1.4K25me2
QEP231009_CG_frozen_breast_TN_28	1641	_K(2m)SAPSTGGVK(2m)K(d3)PHR_	K(1)SAPSTGGVK(0.906)K(0.906)PHR	P84243	4	418.245	5	5	4	119.69	Canonical	H3.3K27me2K36me2
QEP231009_CG_frozen_breast_LuA_30	2374	_K(2m)SAPSTGGVK(2m)K(pr)PHR_	K(1)SAPSTGGVK(0.843)K(0.843)PHR	P84243	4	420.994			1	75.589	Pr./But.	H3.3K27me2K36me2K37pr
QEP231009_CG_frozen_breast_TN_29	3775	_K(2m)SAPSTGGVK(d3)K(d3)PHR_	K(1)SAPSTGGVK(1)K(1)PHR	P84243	2	843.981	5	6	4	153.54	Canonical	H3.3K27me2
QEP231009_CG_frozen_breast_Normal_23	4028	_K(2m)SAPSTGGVK(me)K(d3)PHR_	K(1)SAPSTGGVK(0.993)K(0.993)PHR	P84243	3	567.662	5	4	3	150.9	Canonical	H3.3K27me2K36me1
QEP231009_CG_frozen_breast_TN_25	3164	_K(2m)SAPSTGGVK(me)K(me)PHR_	K(0.995)SAPSTGGVK(0.998)K(0.998)PHR	P84243	3	572.334	1			45.863	Canonical	H3.3K27me2K36me1K37me1
QEP231009_CG_frozen_breast_TN_25	4929	_K(2m)SAPSTGGVK(me)K(pr)PHR_	K(1)SAPSTGGVK(0.834)K(0.834)PHR	P84243	3	571.328	1	2	4	105.46	Pr./But.	H3.3K27me2K36me1K37pr
QEP231009_CG_frozen_breast_TN_25	4268	_K(2m)SAPSTGGVK(pr)K(d3)PHR_	K(1)SAPSTGGVK(0.767)K(0.767)PHR	P84243	3	566.656	1			97.45	Pr./But.	H3.3K27me2K36pr
QEP231009_CG_frozen_breast_TN_25	1765	_K(3m)SAPSTGGVK(2m)K(d3)PHR_	K(1)SAPSTGGVK(0.879)K(0.879)PHR	P84243	3	561.996	5	3	4	111.12	Canonical	H3.3K27me3K36me2
QEP231009_CG_frozen_breast_LuA_30	3777	_K(3m)SAPSTGGVK(d3)K(d3)PHR_	K(1)SAPSTGGVK(1)K(1)PHR	P84243	3	567.662	5	5	4	174.02	Canonical	H3.3K27me3
QEP231009_CG_frozen_breast_Normal_24	4083	_K(3m)SAPSTGGVK(me)K(d3)PHR_	K(1)SAPSTGGVK(0.975)K(0.975)PHR	P84243	3	572.334	5	3	2	161.04	Canonical	H3.3K27me3K36me1
QEP231009_CG_frozen_breast_LuA_30	7312	_K(cr)MAPATAPR_	K(1)MAPATAPR	Q8IZA3	2	565.295			2	47.082	Other acylations	H1.8K138cr
QEP231009_CG_frozen_breast_LuA_33	14387	_K(d3)QLATK(fo)VAR_	K(1)QLATK(1)VAR	Q16695	2	603.855		2	1	73.931	Other acylations	H3.1tK23fo
QEP231009_CG_frozen_breast_Normal_19	4318	_K(d3)SAPSTGGVK(2m)K(d3)PHR_	K(1)SAPSTGGVK(0.987)K(0.987)PHR	P84243	2	843.981		4		112.13	Canonical	H3.3K36me2
QEP231009_CG_frozen_breast_TN_29	8171	_K(d3)SAPSTGGVK(d3)K(pr)PHR_	K(1)SAPSTGGVK(0.898)K(0.898)PHR	P84243	2	857.979	1			74.944	Pr./But.	H3.3K37pr
QEP231009_CG_frozen_breast_TN_25	8206	_K(d3)SAPSTGGVK(me)K(d3)PHR_	K(1)SAPSTGGVK(0.993)K(0.993)PHR	P84243	2	859.488	5	5	4	157.38	Canonical	H3.3K36me1
QEP231009_CG_frozen_breast_Normal_21	5164	_K(d3)SAPSTGGVK(me)K(me)PHR_	K(0.999)SAPSTGGVK(1)K(0.999)PHR	P84243	3	578		1		44.457	Canonical	H3.3K36me1K37me1
QEP231009_CG_frozen_breast_LuA_33	13747	_K(me)PLATK(ac)AAR_	K(0.976)PLATK(0.976)AAR	P0DPK5	2	588.352			1	48.756	Canonical	H3.XK18me1K23ac
QEP231009_CG_frozen_breast_LuA_31	4968	_K(me)SAPSTGGVK(2m)K(d3)PHR_	K(1)SAPSTGGVK(0.911)K(0.911)PHR	P84243	3	567.662	5	3	4	138.42	Canonical	H3.3K27me1K36me2
QEP231009_CG_frozen_breast_TN_25	5973	_K(me)SAPSTGGVK(2m)K(pr)PHR_	K(1)SAPSTGGVK(0.752)K(0.752)PHR	P84243	3	571.328	1		1	69.92	Pr./But.	H3.3K27me1K36me2K37pr
QEP231009_CG_frozen_breast_TN_25	5281	_K(me)SAPSTGGVK(3m)K(d3)PHR_	K(1)SAPSTGGVK(0.85)K(0.85)PHR	P84243	3	572.334	1	1	1	99.844	Canonical	H3.3K27me1K36me3
QEP231009_CG_frozen_breast_Normal_19	8270	_K(me)SAPSTGGVK(d3)K(d3)PHR_	K(1)SAPSTGGVK(1)K(1)PHR	P84243	2	859.488	5	1	4	121.9	Canonical	H3.3K27me1
QEP231009_CG_frozen_breast_TN_28	8991	_K(me)SAPSTGGVK(me)K(d3)PHR_	K(1)SAPSTGGVK(0.996)K(0.996)PHR	P84243	2	866.496	4	3	4	141.95	Canonical	H3.3K27me1K36me1
QEP231009_CG_frozen_breast_TN_25	6243	_K(me)SAPSTGGVK(me)K(me)PHR_	K(1)SAPSTGGVK(1)K(1)PHR	P84243	3	582.672	1			45.115	Canonical	H3.3K27me1K36me1K37me1
QEP231009_CG_frozen_breast_LuA_32	8457	_K(pr)SAGAAK(d3)R_	K(1)SAGAAK(1)R	P10412	2	504.787	2		2	90.777	Pr./But.	H1.4K25pr
QEP231009_CG_frozen_breast_LuA_30	5044	_K(pr)SAPSTGGVK(2m)K(d3)PHR_	K(0.924)SAPSTGGVK(0.852)K(0.791)PHR	P84243	3	566.656			1	58.831	Pr./But.	H3.3K27prK36me2
QEP231009_CG_frozen_breast_TN_25	8516	_K(pr)SAPSTGGVK(d3)K(d3)PHR_	K(1)SAPSTGGVK(1)K(1)PHR	P84243	2	857.979	1			83.045	Pr./But.	H3.3K27pr

## Sheet: Mouse Tissues
Raw file	Scan number	Modified sequence	Localization probabilities	Proteins	Charge	m/z	Spleen	Liver	Kidney	Heart	Brain	Score	Class	Modified site(s)	Quantified
HF221212_CG_D3AcPIC_Spleen_YSD1	12075	_DAVTYTEHAK(bu)R_	DAVTYTEHAK(1)R	P62806	2	740.365	1					105.2	Pr./But.	H4K77bu
HF221212_CG_D3AcPIC_Spleen_YSD1	9251	_DAVTYTEHAK(fo)R_	DAVTYTEHAK(1)R	P62806	2	719.341	3	3	3	2		182.76	Other acylations	H4K77fo
HF221212_CG_D3AcPIC_Heart_YSD2	10121	_DAVTYTEHAK(pr)R_	DAVTYTEHAK(1)R	P62806	2	733.357	3	3	3	3	3	228.05	Pr./But.	H4K77pr
HF221212_CG_D3AcPIC_Liver_YSD2	11846	_DAVTYTEHAK(su)R_	DAVTYTEHAK(1)R	P62806	2	755.352		2				76.679	Other acylations	H4K77su
HF221212_CG_D3AcPIC_Spleen_YSD1	17767	_DNIQGITK(fo)PAIR_	DNIQGITK(1)PAIR	P62806	2	736.896	3	3	1	2		136.96	Other acylations	H4K31fo
HF221212_CG_D3AcPIC_Spleen_YSD1	19029	_DNIQGITK(pr)PAIR_	DNIQGITK(1)PAIR	P62806	3	500.944	3			1	1	96.745	Pr./But.	H4K31pr
HF221212_CG_D3AcPIC_Spleen_YSD2	11485	_GK(ac)GGK(d3)GLGK(ac)GGAK(ac)R_	GK(0.845)GGK(0.844)GLGK(1)GGAK(1)R	P62806	2	780.938	1	1				133.07	Canonical	H4K5acK12acK16ac
HF221212_CG_D3AcPIC_Spleen_YSD1	12324	_GK(ac)GGK(d3)GLGK(d3)GGAK(me)R_	GK(0.999)GGK(0.999)GLGK(0.998)GGAK(0.998)R	P62806	2	790.965	3					114.97	Canonical	H4K5acK16me1
HF221212_CG_D3AcPIC_Liver_YSD1	6669	_GK(ac)QGGK(d3)VR_	GK(1)QGGK(1)VR	Q8R1M2	2	518.292		1				73.616	Canonical	H2AJK5ac
HF221212_CG_D3AcPIC_Spleen_YSD1	14436	_GK(bu)GGK(d3)GLGK(ac)GGAK(d3)R_	GK(0.999)GGK(0.98)GLGK(0.884)GGAK(0.903)R	P62806	2	796.463	2					70.942	Pr./But.	H4K5buK12ac
HF221212_CG_D3AcPIC_Spleen_YSD2	11463	_GK(d3)GGK(ac)GLGK(d3)GGAK(ac)R_	GK(0.973)GGK(0.935)GLGK(0.85)GGAK(0.888)R	P62806	2	782.447	1	1				112.13	Canonical	H4K8acK16ac
HF221212_CG_D3AcPIC_Spleen_YSD2	12092	_GK(d3)GGK(ac)GLGK(d3)GGAK(me)R_	GK(0.852)GGK(0.847)GLGK(0.987)GGAK(0.992)R	P62806	3	527.645	1					45.79	Canonical	H4K8acK16me1
HF221212_CG_D3AcPIC_Kidney_YSD3	11984	_GK(d3)GGK(ac)GLGK(ma)GGAK(d3)R_	GK(0.999)GGK(0.847)GLGK(0.826)GGAK(0.963)R	P62806	2	804.442		1	1			57.785	Other acylations	H4K8acK12ma
HF221212_CG_D3AcPIC_Liver_YSD2	11553	_GK(d3)GGK(d3)GLGK(d3)GGAK(ac)R_	GK(1)GGK(1)GLGK(0.998)GGAK(0.998)R	P62806	2	783.957	3	3	1	3	3	145.99	Canonical	H4K16ac
HF221212_CG_D3AcPIC_Heart_YSD3	11018	_GK(d3)GGK(d3)GLGK(d3)GGAK(fo)R_	GK(1)GGK(1)GLGK(0.989)GGAK(0.989)R	P62806	2	776.949				1		73.067	Other acylations	H4K16fo
HF221212_CG_D3AcPIC_Spleen_YSD1	12633	_GK(d3)GGK(d3)GLGK(d3)GGAK(pr)R_	GK(1)GGK(1)GLGK(1)GGAK(1)R	P62806	2	790.965	3	3	3	3	3	180.36	Pr./But.	H4K16pr
HF221212_CG_D3AcPIC_Liver_YSD3	9205	_GK(d3)GGK(d3)GLGK(la)GGAK(ac)R_	GK(1)GGK(0.895)GLGK(0.874)GGAK(0.975)R	P62806	2	797.453		1				63.624	Other acylations	H4K12laK16ac
HF221212_CG_D3AcPIC_Spleen_YSD1	12833	_GK(d3)GGK(d3)GLGK(pr)GGAK(d3)R_	GK(1)GGK(1)GLGK(0.998)GGAK(0.998)R	P62806	2	790.965	3	3	2	1	3	143.96	Pr./But.	H4K12pr
HF221212_CG_D3AcPIC_Spleen_YSD3	13458	_GK(d3)GGK(d3)GLGK(pr)GGAK(pr)R_	GK(1)GGK(0.912)GLGK(0.912)GGAK(1)R	P62806	2	796.463	3	1	1	1		141.95	Pr./But.	H4K12prK16pr
HF221212_CG_D3AcPIC_Heart_YSD3	10897	_GK(d3)GGK(fo)GLGK(d3)GGAK(ac)R_	GK(0.973)GGK(0.961)GLGK(0.961)GGAK(0.972)R	P62806	2	775.439				1		60.398	Other acylations	H4K8foK16ac
HF221212_CG_D3AcPIC_Spleen_YSD3	11108	_GK(d3)GGK(fo)GLGK(d3)GGAK(d3)R_	GK(1)GGK(1)GLGK(1)GGAK(1)R	P62806	2	776.949	3	2	2	2		170.99	Other acylations	H4K8fo
HF221212_CG_D3AcPIC_Spleen_YSD3	11294	_GK(d3)GGK(la)GLGK(d3)GGAK(d3)R_	GK(0.855)GGK(0.85)GLGK(0.996)GGAK(1)R	P62806	2	798.962	1					57.785	Other acylations	H4K8la
HF221212_CG_D3AcPIC_Spleen_YSD3	11639	_GK(d3)GGK(ma)GLGK(ac)GGAK(d3)R_	GK(0.976)GGK(0.93)GLGK(0.79)GGAK(0.843)R	P62806	2	804.442	1					40.496	Other acylations	H4K8maK12ac
HF221212_CG_D3AcPIC_Spleen_YSD1	11796	_GK(d3)GGK(ma)GLGK(d3)GGAK(ac)R_	GK(0.979)GGK(0.945)GLGK(0.868)GGAK(0.871)R	P62806	2	804.442	1					48.44	Other acylations	H4K8maK16ac
HF221212_CG_D3AcPIC_Spleen_YSD2	12502	_GK(d3)GGK(pr)GLGK(d3)GGAK(d3)R_	GK(1)GGK(0.996)GLGK(0.996)GGAK(1)R	P62806	2	790.965	3	2	3	3	1	141.95	Pr./But.	H4K8pr
HF221212_CG_D3AcPIC_Heart_YSD3	13182	_GK(d3)GGK(pr)GLGK(d3)GGAK(pr)R_	GK(1)GGK(1)GLGK(0.998)GGAK(0.998)R	P62806	2	796.463	3	3	3	3	3	143.96	Pr./But.	H4K8prK16pr
HF221212_CG_D3AcPIC_Spleen_YSD2	13671	_GK(d3)GGK(pr)GLGK(pr)GGAK(d3)R_	GK(1)GGK(1)GLGK(1)GGAK(1)R	P62806	2	796.463	3	3	3	3	2	159.83	Pr./But.	H4K8prK12pr
HF221212_CG_D3AcPIC_Spleen_YSD1	14829	_GK(d3)GGK(pr)GLGK(pr)GGAK(pr)R_	GK(1)GGK(1)GLGK(1)GGAK(1)R	P62806	2	801.961	3	3	3	1		152.07	Pr./But.	H4K8prK12prK16pr
HF221212_CG_D3AcPIC_Heart_YSD3	6671	_GK(d3)QGGK(fo)VR_	GK(1)QGGK(1)VR	Q8R1M2	2	511.284	1		1	1	1	83.801	Other acylations	H2AJK9fo
HF221212_CG_D3AcPIC_Kidney_YSD1	8255	_GK(d3)QGGK(pr)VR_	GK(1)QGGK(1)VR	Q8R1M2	2	525.3	2		2	1		79.597	Pr./But.	H2AJK9pr
HF221212_CG_D3AcPIC_Spleen_YSD1	7714	_GK(d3)TGGK(pr)AR_	GK(1)TGGK(1)AR	P27661	2	497.779	2		1	1		89.55	Pr./But.	H2AXK9pr
HF221212_CG_D3AcPIC_Spleen_YSD2	10999	_GK(fo)GGK(d3)GLGK(d3)GGAK(d3)R_	GK(1)GGK(1)GLGK(1)GGAK(1)R	P62806	2	776.949	3	1				202.05	Other acylations	H4K5fo
HF221212_CG_D3AcPIC_Heart_YSD1	13083	_GK(me)GGK(ac)GLGK(d3)GGAK(pr)R_	GK(0.839)GGK(0.837)GLGK(0.966)GGAK(0.971)R	P62806	3	531.311				1		50.088	Pr./But.	H4K5me1K8acK16pr
HF221212_CG_D3AcPIC_Spleen_YSD2	12685	_GK(me)GGK(me)GLGK(d3)GGAK(d3)R_	GK(0.995)GGK(0.995)GLGK(0.99)GGAK(1)R	P62806	3	533.324	1			1		49.333	Canonical	H4K5me1K8me1
HF221212_CG_D3AcPIC_Spleen_YSD1	13771	_GK(me)GGK(me)GLGK(d3)GGAK(pr)R_	GK(1)GGK(1)GLGK(0.999)GGAK(0.999)R	P62806	2	804.98	1		1			72.243	Pr./But.	H4K5me1K8me1K16pr
HF221212_CG_D3AcPIC_Liver_YSD3	13846	_GK(me)GGK(me)GLGK(pr)GGAK(d3)R_	GK(0.978)GGK(0.999)GLGK(0.975)GGAK(0.996)R	P62806	2	804.98		2	1			60.518	Pr./But.	H4K5me1K8me1K12pr
HF221212_CG_D3AcPIC_Spleen_YSD3	14649	_GK(me)GGK(me)GLGK(pr)GGAK(pr)R_	GK(0.855)GGK(0.996)GLGK(0.854)GGAK(0.996)R	P62806	2	810.479	1					59.067	Pr./But.	H4K5me1K8me1K12prK16pr
HF221212_CG_D3AcPIC_Brain_YSD1	12415	_GK(pr)GGK(d3)GLGK(d3)GGAK(ac)R_	GK(1)GGK(1)GLGK(0.922)GGAK(0.922)R	P62806	2	789.455	1	2		2	3	154.35	Pr./But.	H4K5prK16ac
HF221212_CG_D3AcPIC_Spleen_YSD2	12803	_GK(pr)GGK(d3)GLGK(d3)GGAK(d3)R_	GK(1)GGK(1)GLGK(1)GGAK(1)R	P62806	2	790.965	3	3	3	3	3	155.15	Pr./But.	H4K5pr
HF221212_CG_D3AcPIC_Spleen_YSD3	13558	_GK(pr)GGK(d3)GLGK(d3)GGAK(pr)R_	GK(1)GGK(1)GLGK(1)GGAK(1)R	P62806	2	796.463	3	3	3	3	2	156.48	Pr./But.	H4K5prK16pr
HF221212_CG_D3AcPIC_Heart_YSD1	13499	_GK(pr)GGK(d3)GLGK(pr)GGAK(ac)R_	GK(1)GGK(0.899)GLGK(0.893)GGAK(0.994)R	P62806	2	794.953				1		116.55	Pr./But.	H4K5prK12prK16ac
HF221212_CG_D3AcPIC_Spleen_YSD3	13755	_GK(pr)GGK(d3)GLGK(pr)GGAK(d3)R_	GK(1)GGK(1)GLGK(0.999)GGAK(0.999)R	P62806	2	796.463	3	2	3	1	2	153.12	Pr./But.	H4K5prK12pr
HF221212_CG_D3AcPIC_Spleen_YSD3	14680	_GK(pr)GGK(d3)GLGK(pr)GGAK(pr)R_	GK(1)GGK(0.984)GLGK(0.984)GGAK(1)R	P62806	2	801.961	3	1	2			147.74	Pr./But.	H4K5prK12prK16pr
HF221212_CG_D3AcPIC_Spleen_YSD1	14326	_GK(pr)GGK(me)GLGK(ac)GGAK(d3)R_	GK(0.998)GGK(0.987)GLGK(0.962)GGAK(0.963)R	P62806	2	796.463	1					70.808	Pr./But.	H4K5prK8me1K12ac
HF221212_CG_D3AcPIC_Liver_YSD1	13818	_GK(pr)GGK(me)GLGK(me)GGAK(d3)R_	GK(0.843)GGK(0.87)GLGK(0.851)GGAK(0.871)R	P62806	2	804.98		1				41.54	Pr./But.	H4K5prK8me1K12me1
HF221212_CG_D3AcPIC_Liver_YSD1	14605	_GK(pr)GGK(me)GLGK(me)GGAK(pr)R_	GK(0.902)GGK(0.995)GLGK(0.902)GGAK(0.995)R	P62806	2	810.479		1				51.268	Pr./But.	H4K5prK8me1K12me1K16pr
HF221212_CG_D3AcPIC_Kidney_YSD1	13709	_GK(pr)GGK(pr)GLGK(d3)GGAK(ac)R_	GK(1)GGK(0.984)GLGK(0.973)GGAK(0.989)R	P62806	2	794.953		1	2	1	2	124.1	Pr./But.	H4K5prK8prK16ac
HF221212_CG_D3AcPIC_Heart_YSD3	13541	_GK(pr)GGK(pr)GLGK(d3)GGAK(d3)R_	GK(1)GGK(0.944)GLGK(0.944)GGAK(1)R	P62806	2	796.463	3	1		2		127.42	Pr./But.	H4K5prK8pr
HF221212_CG_D3AcPIC_Kidney_YSD3	15221	_GK(pr)GGK(pr)GLGK(d3)GGAK(pr)R_	GK(1)GGK(0.985)GLGK(0.984)GGAK(0.999)R	P62806	2	801.961	1		1			138.25	Pr./But.	H4K5prK8prK16pr
HF221212_CG_D3AcPIC_Spleen_YSD3	14917	_GK(pr)GGK(pr)GLGK(pr)GGAK(d3)R_	GK(1)GGK(1)GLGK(0.992)GGAK(0.992)R	P62806	2	801.961	3	3	3	2		138.71	Pr./But.	H4K5prK8prK12pr
HF221212_CG_D3AcPIC_Spleen_YSD3	15687	_GK(pr)GGK(pr)GLGK(pr)GGAK(pr)R_	GK(1)GGK(1)GLGK(1)GGAK(1)R	P62806	2	807.46	1					124.1	Pr./But.	H4K5prK8prK12prK16pr
HF221212_CG_D3AcPIC_Kidney_YSD2	7926	_GK(pr)QGGK(d3)VR_	GK(1)QGGK(1)VR	Q8R1M2	2	525.3			2		1	74.415	Pr./But.	H2AJK5pr
HF221212_CG_D3AcPIC_Liver_YSD2	9346	_K(d3)AAGGAK(pr)R_	K(1)AAGGAK(1)R	P43274	2	489.782	1	2	2	1		90.706	Pr./But.	H1.4K31pr
HF221212_CG_D3AcPIC_Liver_YSD1	5222	_K(gl)SPAK(ac)AR_	K(0.983)SPAK(0.983)AR	Q07133	2	516.777		1				47.849	Other acylations	H1tK176glK180ac
HF221212_CG_D3AcPIC_Liver_YSD3	9610	_K(me)AAGGAK(d3)R_	K(1)AAGGAK(1)R	P43274	2	491.291	1	1				71.715	Canonical	H1.4K25me1
HF221212_CG_D3AcPIC_Kidney_YSD2	9048	_K(pr)AAGGAK(d3)R_	K(1)AAGGAK(1)R	P43274	2	489.782			2			118.69	Pr./But.	H1.4K25pr
HF221212_CG_D3AcPIC_Kidney_YSD2	10327	_K(pr)AAGGAK(pr)R_	K(1)AAGGAK(1)R	P43274	2	495.28			1			47.849	Pr./But.	H1.4K25prK31pr
HF221212_CG_D3AcPIC_Spleen_YSD1	5467	_K(pr)GHYAER_	K(1)GHYAER	P27661	2	518.254	1					62.573	Pr./But.	H2AXK36pr
HF221212_CG_D3AcPIC_Spleen_YSD1	27542	_K(pr)TVTAMDVVYALK(d3)R_	K(1)TVTAMDVVYALK(1)R	P62806	2	907.999	1					65.5	Pr./But.	H4K79pr
HF221212_CG_D3AcPIC_Brain_YSD2	6474	_LAK(d3)GDEPK(bu)R_	LAK(0.993)GDEPK(0.993)R	P10922	2	624.345					1	43.246	Pr./But.	H1.0K101bu
HF221212_CG_D3AcPIC_Kidney_YSD1	15177	_LAK(d3)GDEPK(pr)R_	LAK(1)GDEPK(1)R	P10922	2	617.337	1	3	3	2	3	129.55	Pr./But.	H1.0K101pr
HF221212_CG_D3AcPIC_Kidney_YSD3	16344	_LAK(pr)GDEPK(d3)R_	LAK(1)GDEPK(1)R	P10922	2	617.337		1	3	3	3	155.75	Pr./But.	H1.0K96pr
HF221212_CG_D3AcPIC_Kidney_YSD2	16104	_LAK(pr)GDEPK(pr)R_	LAK(1)GDEPK(1)R	P10922	2	622.835		1	2			92.439	Pr./But.	H1.0K96prK101pr
