# Supplementary material for: Improved Mass Spectrometry–Based Methods Reveal Abundant Propionylation and Tissue-Specific Histone Propionylation Profiles
Source: Mol Cell Proteomics. 2024 Jun 11;23(7):100799. doi: 10.1016/j.mcpro.2024.100799 (PMC11277384; doi:10.1016/j.mcpro.2024.100799)
Supplement: Table S4 [file mmc4.xlsx]

## Sheet: Summary samples
Spreadsheet #	Sample		In-gel digestion protocol
#1 Mouse tissues	Fresh-frozen heart	Heart_1	D3Ac-PIC
		Heart_2
		Heart_3
	Fresh-frozen kidney	Kidney_1
		Kidney_2
		Kidney_3
	Fresh-frozen spleen	Spleen_1
		Spleen_2
		Spleen_3
	Fresh-frozen liver	Liver_1
		Liver_2
		Liver_3
	Fresh-frozen brain	Brain_1
		Brain_2
		Brain_3
#2 Mouse tissues-Antibiotic treatment	Fresh-frozen colon (untreated)	Colon_C1
		Colon_C2
		Colon_C3
		Colon_C4
	Fresh-frozen cecum (untreated)	Cecum_C1
		Cecum_C2
		Cecum_C3
		Cecum_C4
	Fresh-frozen colon (antibiotic-treated)	Colon_A1
		Colon_A2
		Colon_A3
		Colon_A4
		Colon_A5
	Fresh-frozen cecum (antibiotic-treated)	Cecum_A1
		Cecum_A2
		Cecum_A3
		Cecum_A4
		Cecum_A5
#3 Breast cancer patients-derived tissues	Fresh-frozen normal	Normal_1
		Normal_2
		Normal_3
		Normal_4
		Normal_5
		Normal_6
	Fresh-frozen Luminal A	LuA_1
		LuA_2
		LuA_3
		LuA_4
	Fresh-frozen Triple Negative	TNBC_1
		TNBC_2
		TNBC_3
		TNBC_4
		TNBC_5

## Sheet: 1-Mouse tissues
Peptide	Brain_1	Brain_2	Brain_3	Heart_1	Heart_2	Heart_3	Kidney_1	Kidney_2	Kidney_3	Liver_1	Liver_2	Liver_3	Spleen_1	Spleen_2	Spleen_3
H3K4un	0.209464			0.0188669	0.0236159	0.0111301	0.33666	0.0676706	0.0230111			0.0865257	0.100973	0.120346	0.0993034
H3K4me1	-0.00902042	-0.0032122	-0.141765	-0.111286	-0.128281	-0.0418458	-0.0135431	-0.307743	-0.14284	-0.337345	-0.0179134	-0.637699			-0.729129
H3K4me2		-0.506261	-0.541775	-0.44897	-0.338531					-0.523184			-0.496752	-0.666266
H3K4me3		-0.364495	-0.560406		-0.562434	-0.240844			-0.656473	-0.784544			-0.888232	-0.785837	-1.07074
H3K9K14un	-0.562023	-0.719873	-0.804708	-0.487079	-0.565554	-0.621413	-0.406573	-0.853995	-0.386687	-0.618674	-0.543287	-0.642188	-0.287644		-0.208826
H3K9me1	-0.522394	-0.639395	-0.710727	-0.601041	-0.489915	-0.450339	-0.485201	-0.896579	-0.395601	-0.432863	-0.44263	-0.54565	-1.00658	-0.814576	-0.834537
H3K9me2	-0.11423	-0.217737	-0.370387	-0.173552	-0.103992	-0.00855308	-0.22935	-0.707243	-0.0987288	-0.142883	-0.12512	-0.223022	0.196145	0.00410575	0.0052443
H3K9me3	0.192856	-0.0184667	-0.059945	0.21992	0.0662204	-0.00112427	-0.079142		0.016719	-0.0784331	-0.134356	-0.0928325
H3K9ac|K14ac	-0.192497	-0.266071	-0.50078	-0.190598	-0.320681	-0.351846	-0.246583		-0.211374	-0.346556	-0.351201	-0.390399	-0.0427302	0.0972487	-0.069912
H3K9me1K14ac	-0.0972345	-0.13979	-0.415783	-0.197249	-0.089337	-0.156067	-0.019418		-0.154449	-0.0236639	0.000250218	-0.0280608			-0.425389
H3K9me2K14ac	0.260144	0.205821	-0.0234875	0.172562	0.262295	0.294268	0.210164		0.202071	0.433308	0.404854	0.389774	-0.073844	-0.12463	-0.0661078
H3K9me3K14ac	1.41042	2.33316	2.66673	1.79886	1.91895	1.60684	1.41192		1.77253	1.97254	1.60014	2.15401	0.849258		0.977711
H3K9acK14ac	1.2127	1.2989	1.07348	0.788136	1.0102	1.05102	1.00846	0.245184	1.0804	0.597869	0.764817	0.589272		1.31682	1.17512
H3K9pr|K14pr	-0.0972345	-0.13979	-0.415783	-0.197249	-0.089337	-0.156067	-0.019418	-0.695849	-0.154449	-0.0236639	0.000250218	-0.0280608	-0.542223	-0.480149	-0.425389
H3K9bu	-0.708844	-0.88606	-0.973074	-0.806883	-0.53549	-0.541494	-0.535409	-1.08165	-0.383417	-0.644395	-0.381414	-0.519596	-0.740556	-0.785908	-0.901069
H3K18K23un	0.0331072	-0.00630207	0.0246582	0.0602846	0.0274402	0.0272629	0.0769929	0.155431	0.0924615	0.0401099	0.0271077	0.0470494	0.0947537	0.123709	0.120372
H3K18me1K23me1	0.97577	0.104702	-2.49111	1.03832	1.01458	0.0662101	0.384107	0.966676	-0.189814	0.0243335	0.495269	0.166921	0.274531	0.588457	0.470354
H3K18ac|K23ac	-0.184746	-0.0386884	-0.121335	-0.213702	-0.133084	-0.109663	-0.280276		-0.368163	-0.147205	-0.110081	-0.169822	-0.433699	-0.528023	-0.497874
H3K18acK23ac	0.640112	0.897478	0.702741	0.0645586	0.345919	0.455813	0.0585246	-0.62555	0.417925	0.400885	0.294635	0.167053		0.605872	0.5246
H3K27K36un	-1.77299	1.48813	-1.5446	0.19458	-1.01964	-0.99977	-1.25063	-3.36533	-1.32393	-0.768976	-1.60077	-1.50848	0.530236	1.18785	0.500278
H3K27me1	-0.825448	-0.23237	-1.30113	0.209107	0.0307369	-0.0197519	-0.340604	-0.264428	-0.482401	-0.649158	-1.27425	-0.763709	0.796914	0.691603	0.711979
H3K27me2	-0.687139	-0.747268	-0.388559	-0.0281373	-0.110804	-0.0928055	-0.357229		-0.228713	0.017081	-0.121756	-0.0522099	0.530746	0.158268	0.409494
H3K36me2	-3.5498		-2.9643	-2.12721	-3.90167	-2.74775	-3.8949		-4.91912	-3.62066			-2.8972	-2.64279	-3.06973
H3K27me3	0.115745	-1.35422	-0.785639	-0.453887	0.202234	0.0948435	0.179741		-0.575197	-0.137733	-0.0217536	0.0408931	-0.87733	-0.379223	-0.126065
H3K27me2K36me1	0.115745		0.33091	0.389811	0.202234	0.0948435	0.179741		0.380895	0.373035	0.456131	0.387939	0.03305		-0.126065
H3K27me1K36me2	-2.22467		-2.00532	-1.27706	-2.06598	-2.20376	-2.5223		-2.54709	-2.53093	-3.04898	-2.66382			-2.02191
H3K27me1K36me1		-0.0511346	-2.12461	-0.327491	-0.796119	-0.854659	-1.5663	-2.14213	-1.38121	-1.46944	-1.74784	-1.62471	-0.666646	-0.80697	-0.798799
H3K27me3K36me1	0.956732		1.32051		0.680273	0.596183	1.46821		1.69069	1.77501	1.82136	1.83139			0.172801
H3K27me1K36me3				-3.48766	-1.93057	-1.68192	-3.12476		-2.96217	-2.64502	-3.67754	-4.09785			-1.1521
H3K27me2K36me2	0.270322	0.46504	0.686589	0.0248703	-0.247295	-0.249434	0.13808		0.265057	-0.125355	-0.127239	-0.0574286	-0.672563	-1.04402	-0.74027
H3K27me3K36me2	1.17826	1.28287	1.90182	0.77431	0.477379	0.676495	1.60795		1.71732	1.11273	1.18982	1.32816	-0.192761	-0.447457	-0.17722
H3K27ac						-6.05681	-6.48378		-8.02436	-5.17339	-8.76927		-2.15733	-0.614188	-1.98598
H3K27pr|K37pr	-2.30945	-3.43669		-0.265757	-3.1364	-1.44076	-1.70945	-4.76612	-1.98842	-1.22986	-2.41195	-2.51437	-0.184658	0.675566	0.0206487
H3K27bu				0.274054	0.422888	0.312242	-0.832324		-0.488818	-0.0839472	-0.8482	-0.719279	1.01726	0.846899	0.840344
H3K36me1K37pr		-1.04373		0.322456		-0.252371	-0.832324		-0.431018	-0.404257	-0.8482	-0.719279	0.739648	0.659436	0.466019
H3K27me2K36pr		1.87897	0.707588		1.29157	1.09299	0.393079	0.368634	1.13067	1.2029			-0.337344	0.346072	0.5637
H3K27buK36me2		-2.065			-2.9332	-3.14261		-0.638935	-2.03769	-2.94413			-2.19159	-2.57419	-2.13289
H3K36me2K37pr	1.97124	1.87897	0.709682	1.70191	1.29157	1.09299	0.393079	0.368634			1.07011	1.81742	-0.337344		0.5637
H3K27me1K37pr	-2.45595	-1.04373		0.322456	-0.247686	-0.252371	-0.832324		-0.431018	-0.404257	-0.8482	-0.719279	0.739648	0.659436	0.466019
H3K79un	0.740508	-0.0700828	-0.127142	1.77262	2.66396		-0.664313		-1.37831	-0.266937		-0.300396	-0.1352	-0.0629989	-0.0796825
H3K79me1		1.9281	1.34363				0.905556		0.569668	0.900872		0.915143	-0.0425159	-0.00539039	0.0404278
H3K79me2							2.25404		0.954643	1.2258		1.38229	0.39419	0.186294	0.56606
H3K79ac				-4.40579	-6.17021	-6.20128
H4K5K8K12K16un	-0.147382	-0.109576	-0.0562355	-0.15103	-0.0497349	-0.0442325	0.0837973	0.0690655	0.0528135	-0.126518	-0.122171	-0.151161	-0.0522824	-0.0707533	-0.0294899
H4K5K8K12K16-1ac	0.174486	0.146868	0.0718353	0.217741	0.0932912	0.113984	-0.140186	-0.100558	-0.114156	0.135944	0.202863	0.229106	-0.0905335	-0.028057	-0.0492596
H4K5K8K12K16-2ac	0.0784109	0.105658	0.120798	-0.215989	-0.318593	-0.326821	-0.0820732	-0.216718	-0.0417173	0.004627	0.00218706	0.264316
H4K5K8K12K16-1pr			-0.16857	-0.0793757	0.114629		0.0782311	0.0794452	0.0695465	0.0824632	-0.128492	-0.11831
H4K5K8K12K16-2pr	-0.48645	-0.204105	-0.105297		-0.225727	-0.177262	0.0102509	-0.0176735	0.456288	-0.167291		-0.241903	0.0613072	-1.13174
H4K5K8K12K16-3pr	-0.498357	-0.220086	-0.8643	-0.322162	-0.853283	-0.67197	-0.330418	-0.505107	-0.456766	-0.255226		-0.23241	-0.082077	0.0586862	-0.0172471
H4K5prK16ac	0.143723	0.0122145	0.0570417	0.1676	0.0750452	0.0640478	-0.140295	-0.133454	-0.153828	0.094392	0.0206337	0.148588	-0.0379346	-0.0754203	-0.0362359
H4K5prK8prK16ac	0.0901504	0.0550401	0.0877044	0.100614	0.156956	0.0792158	0.0995148	-0.107054	-0.118436	0.0799935	-0.0260348	0.291708	0.181461	0.0862056	0.00376903
H4K8fo		2.31517		2.40028	1.96372	3.82397	5.33067	1.50295	7.88	2.10741	4.47217	1.15492	4.01208	5.20722	2.91905
H4K20un	-4.52563	-4.55718	-4.838	-3.16585	-4.30228	-4.58697	-4.62684	-4.59557	-5.11566	-3.48215	-4.89774	-4.96217	-2.5301	-1.26959	-2.3964
H4K20me1	-0.535689	-0.4286	-0.535863	-0.506472	-0.717592	-0.777786	-0.495665	-0.606821	-0.60234	-0.658071	-0.804354	-0.829482	-0.239796		-0.252266
H4K20me2	-0.20854	-0.162458	-0.220441	-0.149893	-0.142305	-0.219814	-0.173914	-0.215874	-0.233284	-0.209208	-0.291977	-0.250942	0.00394094	-0.0912541	-0.0281908
H4K20me3	3.36765	3.4556	3.30446	3.12397	3.37296	3.32742	3.78354	3.6781	3.80025	3.71823	3.73536	3.73861	2.47709	2.28572	2.4779
H4K44un														5.60697e-06
H4K44ac				0.415624					-1.20099	2.80225	-0.281192	-0.521857	-2.45173	-0.0863125	-3.0315
H2AK5K9un			-1.83337	-0.0588192	-1.09391	-0.780842	-1.08768	-1.81521	0.0339433	-0.370108	-1.84272	-2.4277	-0.0302322	-0.0554487	-0.0090483
H2AK5ac|K9ac			-0.681745	0.956002	-0.263897	0.140977	-0.714128			0.384476			0.524158	0.483184	0.417665
H2AK5me1|K9me1	-1.23994	-0.0455943	5.08373					4.17218			7.61766	7.25921		2.95833
H2AK5pr|K9pr	0.0064149	4.30712e-05	2.36164		1.96622	1.65323	1.96368	1.86451	-0.153327	2.96702	2.12049	2.11932	0.0280602	0.134165	-0.0224718
H2AJK5K9un	-0.23581	-0.153937		-0.163341	-0.130958	-0.160911		-0.143577		-0.136403		-0.100064
H2AJK5ac|K9ac	4.47595	4.37544		3.57794	4.17209	4.14869		4.20593		3.52486		2.53234
H2AK13K15un	0.0283176	0.0210232	0.013982	0.0230764	0.00981265	-0.00551731	0.00914739		0.0195193	0.00907992	0.00604595	0.0277277	-0.00848252		0.026691
H2AK13me1|K15me1	-3.84922			-1.14295	0.33796	0.629269	1.32738	1.75544	0.381747						-3.4787
H2AK13pr|K15pr	-0.187879	-0.139735	-0.155347	-0.148947	-0.137697	-0.0009936	-0.152149	0.0203851	-0.183685	-0.0644472	-0.0504956	-0.251316	0.0741689		-0.0705727
H2AisoK13K15un	0.631467	0.596884	0.731325	0.541731	0.55683	0.531092	0.810258	0.582837	0.792053	0.659056	0.765244	0.658801	-0.333609	-0.288553	-0.266455
H2AisoK13me1|K15me1	-0.677798	-0.815567	-0.728752	-0.503694	-0.567691	-0.569219	-0.967143	-0.919022	-1.06983	-0.859282	-0.880265	-0.695775
H2AK74un			-0.0272162	-0.0251922	-0.00198039				0.0107163	-0.027347			-0.0100708	-0.0111106	0.00650689
H2AK74pr			0.223189	0.20836	0.019371			0.330425	-0.0854678	0.211344			0.093181	0.155167	-0.0415109

## Sheet: 2-Mouse intestine-Antibiotic
Peptide	Control				Antibiotic					Control				Antibiotic
	Cecum_C1	Cecum_C2	Cecum_C3	Cecum_C4	Cecum_A1	Cecum_A2	Cecum_A3	Cecum_A4	Cecum_A5	Colon_C1	Colon_C2	Colon_C3	Colon_C4	Colon_A1	Colon_A2	Colon_A3	Colon_A4	Colon_A5
H3K4un	0.0321254	0.0339354	0.0359714	0.035563	0.040811	0.0466368	0.0408408	0.0435466	0.0438882	0.0266913	0.024748	0.0265933	0.0238492	0.0367114	0.0334083	0.036572	0.0341004	0.0328109
H3K4me1	-0.370932	-0.362221	-0.353611	-0.389366	-0.508476	-0.533971	-0.494724	-0.486551	-0.477655	-0.295633	-0.256706	-0.221769	-0.215528	-0.304898	-0.313054	-0.343818	-0.289015	-0.32368
H3K4me2	-0.484795	-0.523198	-0.442856	-0.524948	-0.604977	-0.794928	-0.785054	-0.875569	-0.849896	-0.49668	-0.444031	-0.485345	-0.30438	-0.639462	-0.67629	-0.693751	-0.693943	-0.598223
H3K4me3	-0.489263	-0.552729	-0.548618	-0.632413	-0.46358	-0.271562	-0.372374	0.202036	-0.37626	-0.103036	-0.246313	-0.524307	-0.615318	-0.613498	-0.606746	-0.690152	-0.195949	-0.213011
H3K4ac	1.69043	1.62045	1.87442	1.67031	-0.253183	0.720631	0.641704	-0.206891	0.740896	1.53897	0.931539	0.498328	0.394723	1.1392	0.601278	1.00927	1.16784	0.173951
H3K9K14un	-0.735518	-0.528184	-0.538985	-0.652933	-1.02021	-1.05971	-1.00566	-0.990023	-1.0728	-0.827137	-0.72206	-0.639537	-0.808898	-0.990981	-1.03216	-1.05789	-0.939272	-0.957725
H3K9me1		-0.623338	-0.708984	-0.74794	-0.517223	-0.567215	-0.609639	-0.576305	-0.637641	-0.805526	-0.622429	-0.605204	-0.792634	-0.651759	-0.674764	-0.766156	-0.666211	-0.673097
H3K9me2	-0.839929	-0.585217	-0.546743	-0.733144	-0.289349	-0.23167	-0.418653	-0.280393	-0.332015	-0.621091	-0.399793	-0.444393	-0.594729	-0.234087	-0.410018	-0.380099	-0.214641	-0.375879
H3K9me3	-0.186476	-0.0345183	-0.0509183	-0.126323	0.0563592	0.0748404	0.00790076	0.0815856	0.0471066	-0.0797367	0.0497607	0.039238	-0.098579	0.0760545	0.0660027	0.039107	0.0813469	0.0554954
H3K9ac|K14ac	0.132681	0.0187631	0.113194	0.00216331	-0.865798	-0.740622	-0.701386	-0.731502	-0.815715	-0.238464	-0.307884	-0.430321	-0.406842	-0.598827	-0.637564	-0.722569	-0.535846	-0.682285
H3K9me1K14ac	0.203558	0.0770775	0.164141	0.127409	-0.275909	-0.257487	-0.235195	-0.170292	-0.266728	0.0233729	-0.0805284	-0.146293	-0.151567	-0.167668	-0.126834	-0.243854	-0.121147	-0.179495
H3K9me2K14ac	0.494198	0.358249	0.43381	0.422118	0.203646	0.258058	0.246019	0.295532	0.209421	0.328032	0.28061	0.166406	0.215389	0.356935	0.312049	0.289833	0.344845	0.274176
H3K9me3K14ac	2.37795	2.12916	1.84409	2.20866	2.25258	1.99393	2.13212	2.29128	2.22066	2.15733	1.94694	2.19204	2.4528	1.75681	2.05274	1.98202	1.72759	2.15341
H3K9acK14ac	0.433701	-0.150161	0.0902087	0.0817244	-1.65368	-1.24691	-1.22273	-1.30418	-1.37804	-0.0959258	-0.391283	-0.601236	-0.416065	-0.587218	-0.756215	-0.892493	-0.563771	-0.63471
H3K9pr|K14pr			-0.488907		-0.275909	-0.257487	-0.235195	-0.170292	-0.266728	0.0233729	-0.0805284		-0.151567	-0.167668	-0.126834	-0.243854	-0.121147	-0.179495
H3K9bu		-0.646157	-0.585311	-0.690956	-0.550036	-0.667803	-0.577666	-0.623119	-0.596971	-0.787109	-0.432621	-0.443706	-0.788676	-0.559122	-0.632725	-0.596906	-0.512662
H3K9me1K14pr	-0.890359	-0.526967	-0.592065	-0.731983	-0.582012	-0.690412	-0.675578	-0.522052	-0.615138	-0.695424	-0.53397	-0.443706	-0.654001	-0.570886	-0.666644	-0.682214	-0.513302	-0.665659
H3K9me2K14pr		-0.803579		-0.688676	-0.481115	-0.384236	-0.489713	-0.405689	-0.294496	-0.517757	-0.436533	-0.457061	-0.619112	-0.472172	-0.465038	-0.488979	-0.35798	-0.46424
H3K9me3K14pr	-0.16029	0.0677102	0.0616653	-0.043734	0.229582	0.111787	0.0718067	0.229659	0.288716	0.0574158	0.290721	0.237829	0.149195	0.210698	0.208116	0.17395	0.237088	0.120597
H3K9prK14pr	-0.536493	-0.369426	-0.466902	-0.668001	-0.891619	-1.21038	-1.1015	-1.01174	-0.92832	-0.88317	-0.43779	-0.841437	-0.237181	-0.70454		-1.44518	-0.382223	-1.72294
H3K18K23un		-0.0962679	-0.0857679	-0.117869	-0.026051	0.0184879	0.0299296	0.0178787	0.0396728	-0.0596589	0.0371889	-0.00499623	-0.0741903	0.0487393	-0.0172356	0.00908975	0.00436339	-0.129467
H3K18me1K23me1	-0.787531	-0.767009	-1.09757	-1.04613	-0.950034	-1.36873	-4.60822	-2.53171		-3.50862		-1.29666	-0.879957	-1.55383	-0.964759	-2.522	-1.06635	-1.36571
H3K18ac|K23ac	-0.0573284	-0.291889	-0.169118	-0.100114	-0.622745	-0.609328	-0.502957	-0.630972	-0.566397	-0.162046	-0.294796	-0.399395	-0.290509	-0.384757	-0.430972	-0.365499	-0.4027	-0.475009
H3K18acK23ac	0.159131	-0.356302	-0.0216746	-0.0909189	-0.933537	-0.875505	-0.857057	-1.0049	-0.988899	-0.238075	-0.529808	-0.67303	-0.468094	-0.411457	-0.533704	-0.644214	-0.379008	-0.534192
H3K18pr	2.58923	1.99647	2.03464	2.01537	2.38743	2.23465	2.41121	2.98379	2.44898	2.57324	1.45601	2.09997	2.50811	1.33043	2.35483	1.97738	1.79678	2.65165
H3K27K36un	0.951165	1.01695	0.948009	0.782048	0.826224	0.795145	0.527832	0.747559	0.641411	0.445713	0.884303	0.917195	0.787207	0.477228	0.510061	0.465297	0.605218	0.403025
H3K27me1	0.89813	0.902604	0.73902	0.604396	0.777552	0.76879	0.377275	0.622106	0.418181	0.0484337	-0.112525	0.376532	0.132588	0.274136	0.223347		0.296697	0.359164
H3K27me2	0.461609	0.3735	0.268257	0.251439	0.507063	0.480807	0.288751	0.412556	0.299882		0.404235	0.372458	0.312558	0.274573	0.336808	0.306822	0.426666	0.260679
H3K36me2	-1.76756	-1.65667	-1.7331	-1.94271	-1.92885	-1.62726	0.284374	-2.61224	0.300493	3.08071	-2.0902	-1.74004	1.87651	0.268737	0.192349	0.729372	-2.29488	0.25432
H3K27me3	-0.24872	-0.502739	-0.645996	-0.331719	-0.322919	-0.45319	-0.572944	-0.140867	-0.555334	-0.966638	-0.690432	-0.598138	-0.578214	-0.760837	-0.682657	-0.822342	-0.631793	-0.771468
H3K27me2K36me1	-0.046767	-0.0177728	-0.197588	-0.215446	0.016572		-0.233174	-0.0460752	-0.175286	-0.470582	0.0201358	0.0788501	0.0218133	-0.0692749	0.0415721	-0.321362	0.0803851	-0.160149
H3K27me1K36me2	-6.89294	-5.48722			-6.63196	-6.4742	-8.36765	-7.83168	-8.48863	-8.36907	-7.94385	-7.32848	-7.31377	-7.26176	-7.4229		-6.63588	-6.37563
H3K27me1K36me1	-0.511412	-0.510225	-0.620078	-0.689485	-0.569427	-0.577201	-0.905816	-0.674253	-0.783546	-0.78333	-0.413048	-0.44633	-0.400838	-0.678139	-0.590374	-0.823681	-0.539377	-0.699218
H3K27me3K36me1	0.225819	0.31543	0.122999	0.155735	0.340025	-0.0421747	0.0114448	-0.185148	-0.183563	-0.15167	0.0784134	0.160893	0.0824892	0.215982	0.283834	0.323542	0.388173	-0.0971543
H3K27me1K36me3	0.123204	0.036752	0.0245062	-0.0409379	0.246286	-0.769324	-0.326838	-1.05889	-0.671205	-0.855333	0.275833	0.213189	-0.185704	-0.0128865	0.473435	0.520912	0.137873	0.25469
H3K27me2K36me2	-0.414204	-0.420522	-0.515309	-0.519242	-0.344519	-0.356118	-0.602416	-0.556467	-0.50418	-0.709704	-0.288696	-0.252895	-0.26511	-0.399215	-0.2264	-0.401102	-0.216091	-0.382525
H3K27me3K36me2	0.400296	0.305281	0.0544537	0.390623	0.147788	0.110593	0.47758	0.0763653	0.0565833	-0.00177787	0.446508	0.396397	0.564582	0.426483	0.318831	0.512089	0.542148	0.593498
H3K27ac	-0.699737	-0.793922	-0.856115	-0.904656	-2.05275	-1.7388	-1.98888	-2.00143	-2.03526	-1.34481	-1.11595	-1.2195	-1.2223	-2.42744	-2.54051		-2.19109	-2.4322
H3K27me1K37pr	0.885501	0.791036	0.7001	0.619111	0.962577	0.784353	0.412328		0.839066	0.49296	1.09187	0.994859	0.901446	0.509974	0.715114		0.931976	0.827124
H3K27pr|K37pr	0.509079	0.237602	0.0433663	-0.189547	0.0611556	-0.255543	-0.346966	0.0645339	-0.307419	-0.619985	-0.191197	0.400175	0.0560564	-0.152307	-0.516938		0.227888	-0.527537
H3K64un	-0.125925	-0.0772431	-0.075692	-0.100792	-0.118304	-0.114272	-0.109389	-0.113149	-0.114411	-0.114546	-0.0599187	-0.124368	-0.141612	-0.0627866	-0.100408	-0.0902889	-0.0737288	-0.130267
H3K64pr	7.85621	8.179	7.39011	6.86984	7.50304	7.18133	6.43236	7.09677	6.82934	6.43163	5.24082	6.33977	7.04783	5.85384	6.15199	6.36088	6.002	6.76293
H4K5K8K12K16un	-0.590339	-0.381566	-0.418988	-0.436009	0.127021	0.0903915	0.111634	0.0534128	0.0754569	-0.251177	-0.142179	-0.102729	-0.205927	-0.0044098	-0.0308962	0.0140624	-0.0406123	-0.0145212
H4K5K8K12K16-1ac	0.499944	0.410521	0.531067	0.474882	-0.0994792	-0.0524904	-0.0910582	0.0148907	-0.0196081	0.321951	0.233139	0.198282	0.272392	0.0794528	0.127615	0.0584955	0.14626	0.105959
H4K5K8K12K16-2ac	0.424231	-0.0283352	0.206786	0.131544	-1.13978	-1.14915	-1.09611	-1.03667	-1.10636	-0.0748171	-0.358602	-0.49868	-0.333388	-0.733996	-0.735882	-0.823946	-0.654757	-0.698745
H4K5K8K12K16-3ac	3.15892	3.35927	3.98527	3.18138	2.14726	2.25465	2.18484	1.95654	1.64076	2.62354	2.83239	2.51682	1.98181	3.94766	2.77816	2.35607	4.39118	2.17451
H4K5K8K12K16-4ac	6.16538	3.98392		6.07789	2.93006	3.5153	4.34063	2.67325	2.34316	4.66498	4.29926	3.85964	3.98838	5.71615	3.94787	3.07237	4.73336	2.83328
H4K5K8K12K16-1pr		-0.352435		-0.358889	0.064803	0.0654693	0.0866208	0.0489699	0.0742323	0.0852202	-0.138364	-0.104868	0.0527173	-0.0190292	-0.0454828	0.00224762	-0.0521166	-0.0475981
H4K5K8K12K16-2pr	-0.754834	-0.506215	-0.488993	-0.571381	-0.166769	-0.0872483	-0.190762	-0.193346	-0.416032		-0.611269	-0.365315	-0.417549	-0.116453	-0.289484	-0.0436547	-0.191788	-0.248682
H4K5K8K12K16-3pr		-0.52388	-0.318267	-0.395406	-0.0470997	-0.154569	-0.473645	-0.0551025	-1.23429			-0.524932	-1.16703	0.578791	0.0335375		0.28828	-0.677007
H4K5prK16ac	0.442428	0.357432	0.449365	0.496368	-0.177711	-0.156499	-0.102684	-0.0462206	-0.0608598	0.335407	0.218935	0.175623	0.312485	0.0495569	0.13805	0.0841644	0.0389063	0.0728342
H4K20un	-1.774	-1.7557	-1.60685	-2.054	-2.04115	-1.98681	-2.21696	-2.33985	-2.66294	-2.05626	-1.97895	-1.76418	-2.05907	-3.04291	-3.24624	-3.25406	-3.15894	-2.94419
H4K20me1	-0.687006	-0.651789	-0.617532	-0.688194	-1.06585	-1.10991	-1.18671	-1.24577	-1.24111	-0.731217	-0.89358	-0.807427	-0.84576	-1.19493	-1.28866	-1.25898	-1.15154	-1.12516
H4K20me2	-0.120112	-0.0884567	-0.0981669	-0.0876765	-0.051777	-0.0618052	-0.0981555	-0.0599979	-0.0850682	-0.133093	-0.149822	-0.14012	-0.118744	-0.152437	-0.127659	-0.136187	-0.118962
H4K20me3	2.80822	2.79056	2.73825	2.67864	2.54399	2.46105	2.69526	2.49158	3.46274	2.86004		2.88579	2.7859		3.41983	3.09691	2.97244	3.13869
H4K20ac	1.42887	1.83744	2.19531	3.39718	3.81693	2.09379	2.52036	1.55635	2.096	2.38619	1.26533	1.9423	2.44524	1.06302	0.709577	0.0655943	1.66443
H4K44un	0.0011568		0.00140155	0.00205477	0.00196306	0.00402453	0.00190318	0.00327633	0.00197325	0.001229	0.00309298	0.00158297	0.00333243	0.00169129	0.00190007	0.00359115	0.000898696	0.00361109
H4K44pr	-0.0504696		-0.0597327	-0.0826265	-0.0838258	-0.137427	-0.0683114	-0.139597	-0.0886749	-0.0561754	-0.0935771	-0.0344025	-0.0820227	-0.0410815	-0.047958	-0.0961425	-0.0257309	-0.132231
H4K77un				-0.885698	-0.147925	-0.532296	-0.91455	-0.939402	-1.31976	-0.698638	-0.841859	-0.402026	-0.281821	-0.0310261	-0.719851	-0.717916	-0.317752	-0.154445
H4K77pr				0.0268039	0.00454096	0.0183966	0.0357044	0.0390202		0.0323772	0.0202506	0.0112185	0.0108842	0.00134906	0.0278159	0.0355798	0.00858013	0.00858346
H2AK13K15un	0.00620586	0.00726117	0.00914633	0.00344361	0.00359907	0.00421542	0.00475512	0.00874706	0.0105942	0.00247179	0.00415373	0.00773077	0.0105864	0.00586565	0.00371968	0.00733041	0.00687587	0.00136524
H2AK13pr|K15pr	-0.101495	-0.0942356	-0.16264	-0.0555835	-0.0540059	-0.0438505	-0.0854612	-0.141871		-0.0533418	-0.0572598	-0.100303	-0.158916	-0.0687209	-0.0537894	-0.0912378	-0.0914937	-0.0162035
H2AK13pr15pr	0.00355368	-0.0442718	-0.0144339	0.0170293	-0.0367486	-0.0499461	-0.103854	-0.0637416	-0.171017	-0.00293898	-0.0608341	-0.0775423	-0.132711	-0.0600208	-0.049146	-0.0949478	-0.0893464	-0.106088
H2AisoK36un	-0.0100303	-0.0106274	-0.0137432	-0.0111763	-0.0125892	-0.00981223	-0.0118263	-0.0116325	-0.00874165	-0.013196	-0.0177834	-0.0116165	-0.00868182	-0.0148864	-0.0135221	-0.0170591	-0.014473	-0.0145842
H2AisoK36pr	0.727067	0.576632		0.622843	0.701854	0.376602	0.975032	0.861223	0.767091	1.08985	1.09125	0.60098	0.496158	0.734936	0.799213	0.75842	0.845492	0.779895

## Sheet: 3-Patients BC tissues
Peptide	Normal_1	Normal_2	Normal_3	Normal_4	Normal_5	Normal_6	LuA_1	LuA_2	LuA_3	LuA_4	TNBC_1	TNBC_2	TNBC_3	TNBC_4	TNBC_5
H3K4un	-0.0163043	0.00270903	-0.0107189	-0.048822	-0.0170908	-0.0308137	0.00138036	-0.00306966	0.0363423	-0.0447083	0.00643706	0.00688598	0.00901974	0.0132632	0.0150845
H3K4me1	0.307214	0.037649	0.205357	0.518641	0.279609	0.385472	-0.0108221	0.0885506	-0.334168	0.482689	-0.0956319	0.0581228	-0.16164	-0.120504	-0.171308		Normal_1	LuA_4	Matched samples
H3K4me2	-0.311449	-0.123217	-0.174396	-0.0176964	-0.224999	-0.116981	-0.280597	-0.219317		0.0501332	0.145246	-0.342385	0.100244	-0.206656	-0.0768978		Normal_2 TNBC_1
H3K4me3	-0.498113	-0.629438	-0.261301	-0.161487	-0.376951	-0.15774		-0.12249	-0.756998	0.0290816	-0.310986	-0.857875	0.237029	-0.243986	-0.116224		Normal_3	TNBC_2
H3K4ac			-0.650512	-2.947	-2.29694	1.71005	0.786502	0.423271	1.31614	-1.87792	4.06217	-0.206167	1.5081	0.804753			Normal_4	LuA_2
H3K9K14un			0.24228	-0.611625	-0.609749	-0.353209	-0.0685573	-0.145079	-0.483919	-0.440456	-0.279671	-0.231131	-0.0695596	-0.581989	-0.53165		Normal_5	LuA_3
H3K9me1			0.111473	-0.509083	-0.612203	-0.242992	0.00938028	-0.0775322	-0.362198	-0.234538	-0.397204	-0.411754	-0.21754	-0.630251	-0.48811		Normal_6	LuA_1
H3K9me2			-0.18272	-0.701271	-0.791238	-0.31702	-0.0922035	-0.234453	-0.34244	-0.420532	-0.15377	-0.612308	-0.561485	-0.684558	-0.373855
H3K9me3			-0.387196	-0.704358	-0.577486	-0.467738	-0.7661	-0.583384	-0.550041	-0.628126	-0.232234	-0.2844	-0.363381	-0.360099
H3K9ac|K14ac			0.244678	-0.645231	-0.57481	-0.243638	-0.119504	-0.442132	-0.810131	-0.609772	-0.0512434	-0.254178	0.427398	-0.0770547	-0.535384
H3K9me1K14ac			0.209131	-0.482578	-0.535987	-0.112094	-0.0633136	-0.277222	-0.633528	-0.446804	0.0704768	-0.34804	0.218122	-0.0344809	-0.549228
H3K9me2K14ac			-0.0197954	-0.508393	-0.550997	-0.0764209	0.0120885	-0.286411	-0.511075	-0.470219	0.308758	-0.487546	0.0162806	0.000463431	-0.446529
H3K9me3K14ac	3.82038	3.8933	0.691094	2.91011	2.8954	2.09287	1.59164	2.10238	2.66407	2.59906	1.01086	2.57082	1.67154	2.39703	2.03043
H3K9acK14ac			0.954536	0.411177	0.386161	0.642419	1.54146	0.969123	0.662148	0.474887	1.24585	0.970643	1.84203	1.62358	1.07143
H3K9pr|K14pr			0.209131	-0.482578	-0.535987	-0.112094	-0.0633136	-0.277222	-0.633528	-0.446804	0.0704768	-0.34804	0.218122	-0.0344809	-0.549228
H3K9bu			-0.0243723	-0.543106	-0.835267	-0.182987	0.136742	-0.0642964	-0.281826	-0.319569	-0.101519	-0.412904	-0.012447	-0.618049	-0.40247
H3K18K23un			-0.133192	-0.170551	-0.177426	-0.100514	-0.0852634	-0.0764275	-0.128632	-0.0831474	-0.0605966	-0.0649762	-0.0276195	-0.211013	-0.100056
H3K18me1K23me1	-3.76302	-3.81666	-1.91511	-3.07507		-1.0209	-0.584391	-0.69225	-0.38093	-1.24284	-3.26506	-0.998764	-0.590195	-1.29073	-1.59317
H3K18ac|K23ac			-0.146157	-0.235548	-0.269412	-0.121106	0.00103907	-0.240369	-0.290547	-0.298081	-0.0841206	-0.256103	-0.274427	-0.0245765	-0.0995966
H3K18acK23ac			0.178896	0.143738		0.195716	0.751221	0.562258	0.193183	0.0295923	0.191322	-0.130629	0.533719	0.189693	0.446366
H3K18pr|K23pr	3.17725	3.10957	1.9013	2.51469	2.71585	1.85026	1.11143	1.69556	2.08096	2.09771	0.971912	2.35451	1.22673	2.11447	1.66424
H3K27K36un	-0.490274	0.374863	-2.17091	-1.2223	-1.1625	-1.54542	-2.36257	-1.85254	-1.4755	-1.60407	-0.516397	-0.853062	-0.553627	-0.888191	0.0466496
H3K27me1	-0.539042	0.37795	-2.11334	-1.48652	-1.23353	-1.57023	-2.35667	-1.34746	-1.86862	-1.50903	-0.116135	-0.938473	0.526517	-0.294027	-0.551048
H3K27me2	-0.353091	0.0793044	-0.894876	-0.509046	-0.40146	-0.546779	-0.971638	-1.14842	-0.622066	-0.53239	0.107394	-0.1109	-1.48692	-0.448674	-0.156841
H3K36me2	-0.348925	0.215094	-2.38877	-0.506028	-0.393821	-2.37629	-2.19097	-1.30047	-1.96505	-1.56325	-0.64685	-0.110338	-1.47968	-0.301842	-0.796011
H3K27me3			-0.117912		0.164995	0.283426	-0.286736	-0.613609	0.0212562	-0.179869	-0.075172	0.00923468		-0.430553	-0.528887
H3K27me2K36me1	-0.0924598	0.0949571	0.395211	0.31984	0.087799	0.487484	0.461626	0.405328	0.183229	0.457302	0.168729	0.0821608		0.187293	0.121573
H3K27me1K36me2	-0.488629	0.0754192	-1.04201	-0.643761	-0.816938	-1.03847	-0.799238	-0.239135	-0.770084	-0.410756	-0.227877	-0.581667		0.291268	-0.0614596
H3K27me1K36me1	-0.220326	0.258989	-0.978621	-0.724525	-0.791005	-0.869376	-0.938173	-0.274283	-0.89623	-0.271026	-0.272475	-0.319909	0.544787	0.108259	0.147321
H3K27me3K36me1	-0.472309	-0.181534	2.09351	2.34402	1.79153	2.10331	1.9648	1.29569	1.91189	1.42232	0.77676	1.22017	0.500042	0.710835	0.285698
H3K27me1K36me3		-1.93178	-2.67235	-3.94447	-2.07783	-2.71572	-0.290739	-2.86623	-1.48543	-0.451185	-0.0949961	-2.55203	0.400486	0.0791694	-0.0511993
H3K27me2K36me2	0.342793	0.425105	0.605826	0.686648	0.417693	0.512592	0.572903		0.652658	0.604244		0.252088		0.792812	0.436547
H3K27me3K36me2			1.3681	2.19173	1.58323	1.5291	1.39845	1.6923	1.26027	0.985486	0.236374	0.746324	1.4591	0.435337	0.955567
H3K27pr|K37pr	-0.809851	-0.176199	-2.80079	-2.31356	-2.98374	-3.50375	-3.36261	-2.99083	-2.1813	-3.32345	-0.639164	-1.22681	-0.740519	-1.12186	-0.11687
H3K79un	-0.0260534										-0.00790577		-0.0317494	-0.0395688	-0.00951727
H3K79me1	0.539311										0.296682		1.17361	0.707511	1.11565
H4K5K8K12K16un	-0.0583876	-0.0474526	0.124728	0.0323683	-0.0148311	0.0278853	0.0230014	-0.111357	0.124262	-0.11143	-0.0593109	-0.0652126	-0.206175	-0.0720846	-0.243775
H4K5K8K12K16-1ac	0.0307159	0.0148511	-0.212924	-0.0617534	-0.00527769	-0.0484371	-0.134351	0.099883	-0.23778	0.156456	-0.0171481	0.0768352		0.101814	0.272645
H4K5K8K12K16-2ac	-0.0537971	0.0341886	-0.328129	-0.10439	0.0513634	-0.16395	0.195265	0.316563	-0.193464	0.0859073	0.523737	0.0273946	0.336735	-0.0144354	0.350179
H4K5K8K12K16-3ac	0.373445	0.538006	2.76949	2.06833	2.85446	3.29452	7.08789	4.75097	4.86979	4.83936	8.16117	3.50362	5.66962	3.63461	5.60373
H4K5K8K12K16-4ac			4.20473	3.38985	3.9262	4.4973		6.2331	5.50803	5.58577		4.63907		5.28021
H4K5K8K12K16-1pr	0.260956	0.135145	0.0703003	-0.0709917	-0.0855287	-0.0286601	-0.0114903	-0.13946	0.0795619	-0.142087	0.0397581	-0.0735218		-0.117259	-0.242944
H4K5K8K12K16-2pr	-1.08249		-0.0287624	-0.197654	-0.481813	0.0640893	0.176273	-0.172269	-0.056539	-0.753218	-0.0754292	-0.271099	0.200838	-0.431437	-0.463655
H4K5K8K12K16-3pr	-2.16258			-0.868154	-0.565217	-0.091053		-0.42676	-0.117554		-0.0276665
H4K5prK16ac	0.0287883	0.154246	-0.194027	-0.0672404	-0.0173717	-0.086147	-0.220916	0.0200814		0.0880692	-0.0775811	0.0641445	0.262989	-0.00416459	0.153118
H4K5fo	0.632248		0.984978	1.84189	1.29664	1.0294	-0.407302	0.834228	-0.539187	0.750993	0.273616	1.28556	0.192616	-0.263982	-0.0885131
H4K20un	-1.85902	-0.53673	-4.25556	-4.16156	-3.64624	-4.4957	-4.43402	-4.09391	-4.18601	-4.3702	-2.23166	-3.05434	-0.992119	-1.34344	-0.86663
H4K20me1	-0.528249	-0.248518	-0.605903	-0.773318	-0.650878	-0.778595	-0.655926	-0.641988	-0.724269	-0.749677	-0.173714	-0.283639	-0.267094	0.0763274	-0.982785
H4K20me2	-0.101914	-0.076966	-0.206622	-0.25199	-0.181118	-0.312078	-0.196868	-0.259347	-0.157578	-0.243825	0.0513821	-0.0496217	-0.017532	-0.0337569	-0.0447492
H4K20me3	2.80328	2.06963	3.21009	3.19518	2.90687	3.39239	3.16047	3.33275	2.94087	3.18225	1.74881	2.25477	1.64017	1.67955	2.00615
H2AK5K9un	-0.0341991	-0.0298686	-0.0366868	-0.0625563	-0.061528	-0.0346711	-0.11457		-0.0846313	-0.0748315	-0.0462383	-0.0468411	-0.0587818	-0.0726777	-0.0648914
H2AK5ac|K9ac	0.570252	0.271835	0.660715	1.0995	0.973167	0.696183	1.52706	1.61407	1.0731	1.12283	0.653908	0.820483	0.935285	1.12738	0.992521
H2AK5acK9ac			0.728294	1.33126	1.18946	1.49448	2.50481	2.65018		1.64316	1.91329	1.06028	0.700048	2.30902	1.97229
H2AK5me1|K9me1		9.60746			6.16091	1.74181			9.12404	9.84454	4.61661	7.30317	4.72757	5.74757	5.40261
H2AJK5K9un	-0.172556	-0.289659	1.54866	1.89262	-0.257632	2.62152	0.823209	1.66297	-1.03786	0.91694	0.0799042	0.377286	-0.102873	-0.340014	0.877473
H2AJK5ac|K9ac	0.406247	0.495489	2.95005	3.67739	1.671	6.13035	3.69627	4.29146	1.07759	2.74963	1.25523	1.71522	1.51883	1.84649	3.25964
H2AJK5me1|K9me1			-4.04168	-1.70474		-2.74595	-0.809558	-2.1692	0.0484033	-1.39524	-0.185195	-0.634926	-0.024638	0.0538066	-0.202468
H2AJK5pr|K9pr	2.36995	3.41394	2.97312	3.77532	2.61362	3.83648	1.818	2.64711	4.01004	2.75724		2.96561	2.44411
H2AXK5K9un	-7.44617	-9.33564	-4.74004	-6.12367	-7.05111	-4.45861	-1.41259	-4.77947	-8.52625		-4.60259	-6.80961	-6.73711	-7.33984	-0.726603
H2AXK5ac|K9ac	5.69727	5.06945	5.85947	5.9715	6.32025	6.3468		5.72341	5.6151		5.83589		6.30859	6.50227
H2AXK5me1|K9me1	-8.95469	-9.02781	-7.05653	-6.98155	-6.29896	-6.6226		-6.60906	-5.39026	-0.53426	-2.86576	-6.46156	-4.75838	-5.26723	0.396289
H2AK13K15un	0.89937	0.531131	0.934289	1.00597	0.932984	1.08545	0.895158	0.979026	0.624483	0.870446	0.270657	0.734627	0.478019	0.618466	0.771787
H2AK13ac|K15ac	0.0138123		0.749443	1.69999	-2.45595	1.48172	1.69208	0.378829		-1.42485	0.799414	-0.323191	1.59263
H2AK13me1|K15me1	-1.01305	-0.458332	-1.15483	-1.42298	-1.176	-1.45619	-1.19333	-1.25813	-0.551293	-1.07292	-0.185109	-0.736553	-0.424836	-0.623799	-0.845042
H2AisoK13pr|K15pr	-1.05481	-0.53298	-1.20556	-0.926429	-1.03697	-1.53438	-1.17849	-0.97347	-0.713269	-0.986265	-0.253117	-0.456596	-0.374193	-0.414458	-0.83345
H2AisoK13K15un	0.835354	0.47948	0.886887	0.973519	0.894587	1.03428	0.84965	0.938889	0.586053	0.8333	0.252251	0.719822	0.462536	0.602966	0.742767
H2AisoK13ac|K15ac	-0.050204		0.702041	1.66754	-2.49434	1.43055	1.64657	0.338691		-1.462	0.781007	-0.337997	1.57714
H2AisoK13me1|K15me1	-1.07706	-0.509983	-1.20224	-1.45543	-1.21439	-1.50736	-1.23883	-1.29827	-0.589722	-1.11006	-0.203516	-0.751359	-0.440319	-0.639299	-0.874063
H2AK74K75un	-0.00419083	0.00814464	-0.00662718		-0.0431204	0.00482956	-0.016891	-0.0408989	-0.00414757	-0.0155168	0.00559189	-0.0263808	-0.0155923	0	-0.0246539
H2AK74ac			0.413415			1.6847		4.83223	-1.01832	0.772673	5.4073	-1.7236			2.70704
H2AK74pr|K75pr	0.0331459	-0.0473546	0.0681675	0.664749	0.486507	-0.0616914	0.19132	0.382138	0.0418491	0.176531	-0.0672716	0.403863	0.178541		0.327228
